# Supplementary material for: Identification of unannotated microproteins involved in endothelial cell homeostasis, dysfunction, and vascular disease
Source: Cardiovasc Res. 2026 May 19;122(9):1257–70. doi: 10.1093/cvr/cvag110 (PMC13307568; doi:10.1093/cvr/cvag110)
Supplement: cvag110_Supplementary_Data [file cvag110_supplementary_data.zip]

Archive with 7 entries (7 files):
- Siragusa et al_Suppl figures and figure legends_R1.pdf
- Siragusa et al_Supplementary Methods.pdf
- Table S12_Validated human miPs.xlsx
- Table S17_Characteristics TASH patients.xlsx
- Table S18_Characteristics atherosclerosis patients.xlsx
- Table S3_Validated murine miPs_organs.xlsx
- Table S6_Validated murine miPs_carotid arteries.xlsx
