# Supplementary material for: Identification of unannotated microproteins involved in endothelial cell homeostasis, dysfunction, and vascular disease
Source: Cardiovasc Res. 2026 May 19;122(9):1257–70. doi: 10.1093/cvr/cvag110 (PMC13307568; doi:10.1093/cvr/cvag110)
Supplement: cvag110_Supplementary_Data [file cvag110_supplementary_data.zip › Table S6_Validated murine miPs_carotid arteries.xlsx]

## Sheet: Murine miPs_carotid artery
Mass spectrometry-validated murine miPs (no duplicates) across carotid artery datasets identified in at least 2 biologically independent samples																After elongation to nearest downstream stop codon
smORF location	spliced orf nucleotide sequence	miP sequence	start codon	stop codon	canonical start codon	non-canonical (near cognate) start codon	other start codon	canonical or near cognate	smORF class	gene_id	gene_name	gene_type	miP Length	smorf spliced	# tot replicates	smORF location	spliced orf nucleotide sequence	mip sequence	start codon	stop codon	smorf class	miP Length
+chr19:4737411-4737927	GCAGCTGCTGAAGGCCAGTCCACCAGGCAAGGACCGCATCATTGGCACCCAGGAGCAGCTCAACCAAAGGTGGCAGCAGTTTCGGTCCCTGGCAGATGGCAAAAAGGCGGCTCTGACATCAGCCCTGAGCATCCAGAATTACCACCTAGAGTGCACAGAGACCCAGGCCTGGATGAGAGAGAAGACTAA	AAAEGQSTRQGPHHWHPGAAQPKVAAVSVPGRWQKGGSDISPEHPELPPRVHRDPGLDERED	GCA	TAA	FALSE	FALSE	TRUE	FALSE	intORF	ENSMUSG00000067889	Sptbn2	protein_coding	62	TRUE	6
+chr19:4718748-4719029	GCAGCGGCTCAGCCTCACACACACCCCCCCCCCCCCCCCGCGCGCTGCTCATCAGCCACGTCTTTTTGCAGGAACAGGAAGCCACCCACCACCATGAGCAGCACTCTGTCACCCACTGACTTTGACAGCTTGGAGATCCAGGGCCAGTACAGTGACATCAACAACCGCTGGGACCTGCCTGACTCAGACTGGGACAATGACAGCAGTTCGGCCCGCCTCTTTGAGAGGTCCAGGATCAAGGCCCTGGCAGGTACGGGAGGGGCAGGGAGGCGAAGGGATTGGTAG	AAAQPHTHPPPPPARCSSATSFCRNRKPPTTMSSTLSPTDFDSLEIQGQYSDINNRWDLPDSDWDNDSSSARLFERSRIKALAGTGGAGRRRDW	GCA	TAG	FALSE	FALSE	TRUE	FALSE	uoORF	ENSMUSG00000067889	Sptbn2	protein_coding	94	FALSE	3
+chr9:70207659-70207796	GCAGCGGGACCCGGCGGAGGCGCGACCGCGGCGGGAGTCACCATGGTGAGTTGGCTGCGCCGCGTCCCAGGACGCCTGACCCTGGGATGGGGCAGGAAGCCCCGGAGCGGGCACCTACCTTGGGCAAGCTGCCCAGGCCAG	AAGPGGGATAAGVTMVSWLRRVPGRLTLGWGRKPRSGHLPWASCPG	GCA	CAG	FALSE	FALSE	TRUE	FALSE	uoORF	ENSMUSG00000032220	Myo1e	protein_coding	46	FALSE	3	+chr9:70207659-70207862	GCAGCGGGACCCGGCGGAGGCGCGACCGCGGCGGGAGTCACCATGGTGAGTTGGCTGCGCCGCGTCCCAGGACGCCTGACCCTGGGATGGGGCAGGAAGCCCCGGAGCGGGCACCTACCTTGGGCAAGCTGCCCAGGCCAGGGGGTGGAGAAGGTGGACGCGGGAGTGTGCACTTCTGGAGCGCTGATTTCCTGCTGTTTGCTGTAA	AAGPGGGATAAGVTMVSWLRRVPGRLTLGWGRKPRSGHLPWASCPGQGVEKVDAGVCTSGALISCCLL	GCA	TAA	uoORF	68
+chr3:132106669-132106887	GCATGTTCAGAAGCCATGCCCAAAGTTGACTACAGAGGTGCCACTTGTAATATCAAGGCAGGAAACCACCTAAAATTTCATTGTCTACAACGAGAGAATGTCTACATAGGTTATGGTAGAGTCACGCTGTGCTGCGTTAGGGAGGAAGGAAGATGTAGCAGTGAGTTACAGGGAGAAAGGAAGACAGCGAGGATCAGAAATCTGGTGGTTAAAGAATTATAG	ACSEAMPKVDYRGATCNIKAGNHLKFHCLQRENVYIGYGRVTLCCVREEGRCSSELQGERKTARIRNLVVKEL	GCA	TAG	FALSE	FALSE	TRUE	FALSE	intron	ENSMUSG00000028031	Dkk2		73	FALSE	2
-chr4:64001261-64001344	GCAGATCTAGGAGGCTGCAAAATGCAGAGCGCTGGAAAAAGACCCAAGACCAAGCTGAGGTTATTCCGTGTAGTGAAAAACCACTCT	ADLGGCKMQSAGKRPKTKLRLFRVVKNH	GCA	TCT	FALSE	FALSE	TRUE	FALSE	intron	ENSMUSG00000028364	Tnc		28	FALSE	7	-chr4:64001204-64001344	GCAGATCTAGGAGGCTGCAAAATGCAGAGCGCTGGAAAAAGACCCAAGACCAAGCTGAGGTTATTCCGTGTAGTGAAAAACCACTCTGCCAACTGGAAACTGAGGCATGGAGCCTCGTTAACAGATGAGAATAGTCTTCTCTAG	ADLGGCKMQSAGKRPKTKLRLFRVVKNHSANWKLRHGASLTDENSLL	GCA	TAG	intron	47
-chr6:29169525-29169776	GCTGAGCATGGGCAGCGACACCATAGACCTGTGAAAAGGCAGCTATCTCACAGCCAAGTCTTTGCCCCCCCCCCCCTCTCCACTTTCTGGCATCTGATCTGCTCAAGACCTCCTCACTGTAACAATTCTCCAATTCTGCCTGGTTCAGATAACTCTGATTCTTTCCCATCCAGGGGCCCCTGGGTGGGTGGGTCAGCAACCAGGCTCTATGCATTGGGAATCAGTGCCAAGTTCTCTGGAGCCATGGGGTGCTAA	AEHGQRHHRPVKRQLSHSQVFAPPPLSTFWHLICSRPPHCNNSPILPGSDNSDSFPSRGPWVGGSATRLYALGISAKFSGAMGC	GCT	TAA	FALSE	FALSE	TRUE	FALSE	doORF	ENSMUSG00000079654	Prrt4	protein_coding	84	FALSE	4
+chr13:24846215-24846358	GCAGAAAAGTTGAGTGGCATTTGTGTTAATAATGGAAAAAAGTGTAGATCACATTTCCTAAAAACCACAAAAATGTTCAAGGTGGATGTGTGTATTAATTTATTCCTGAAATGCACGGCGCCTGGGAAAGTTCCTCAGAGAGACTGA	AEKLSGICVNNGKKCRSHFLKTTKMFKVDVCINLFLKCTAPGKVPQRD	GCA	TGA	FALSE	FALSE	TRUE	FALSE	intron	ENSMUSG00000006711	D130043K22Rik		48	FALSE	2
-chr7:79875286-79875531	GCAGAGCTGGAGAGACACTGCTCGCTCACCTCATGGACGGGTCATCTGCTCCTCCTCCTGTCCCACATCCCCAGCTTCACCATGAATCCTTTAACAAGCCCTGAACTTAACCTAAGCCATTCACGGCGTCTCTTTTCTAGGACCTGTTCCTGCTCTACAGCTTGGCCTCCTAAACTATCAGAAACTATAATAAAACTTCTAAAAACCCCTCTGTGGCCATGCATTTCACTCTTCAAAGTGGCAAGATGA	AELERHCSLTSWTGHLLLLLSHIPSFTMNPLTSPELNLSHSRRLFSRTCSCSTAWPPKLSETIIKLLKTPLWPCISLFKVAR	GCA	TGA	FALSE	FALSE	TRUE	FALSE	other				82	FALSE	2
-chr9:45257388-45257681	GCTGAACAAGGGGCAGGAAACAGCCATATGGAATGCCAAGAATGTCCCAAGCTGAGGGGTCGGCCTGTGCAAAAGTCCTGTGACAGGGCTGCTGTTGCTGCGTTCAGGACGGGAAGAATACCACTGTGGCTAGAACAGAGGAACAAAGTACAAAGGGTTACATGGCTTCTCCTGGACAACCAAGGAGAGCAAGCCCTTGGCTGCAAGCTACAAAATGCAAAGAAGGGCAGGAGAGAGATAGATGGGGTGGAATGGGGTGAGAATGCACTGTGGCCTGTAGATGCTGTTCCCTTGTAA	AEQGAGNSHMECQECPKLRGRPVQKSCDRAAVAAFRTGRIPLWLEQRNKVQRVTWLLLDNQGEQALGCKLQNAKKGRREIDGVEWGENALWPVDAVPL	GCT	TAA	FALSE	FALSE	TRUE	FALSE	intron	ENSMUSG00000032089	Il10ra		98	FALSE	5
+chr19:10842541-10842693	GCTGAGAGGAAGAGCCAGAGGGGACTAAGGAAGGAAGAGAAGCAGTCAAGCAAAAAGGAGTGTGTAGAGGAGGTGGCCGGGCCAGGGGAGACATTGAGGCCCAGGTATCATAAGAGAAGGGGACAATTAGAAAAGGCAGTTAACCGGGGACACTAG	AERKSQRGLRKEEKQSSKKECVEEVAGPGETLRPRYHKRRGQLEKAVNRGH	GCT	TAG	FALSE	FALSE	TRUE	FALSE	other				51	FALSE	5
+chr19:9985121-9985222	GCATTCCAGCTTCCAGTTGCTTCACCGCCAGTTATACTAATCACACTGAAACACCTAAAAGAATATTCACGTTTATTAAACTCCTTAGTTTGGGAAAGATCGTAA	AFQLPVASPPVILITLKHLKEYSRLLNSLVWERS	GCA	TAA	FALSE	FALSE	TRUE	FALSE	other				34	FALSE	2
-chr18:24493766-24493966	GCAGGTCCTTCTCTTCAGTCTTTCTGGCATCTGGGAGATGTAGTGGAAATTCATCTTTGTTTTGATAGGTTTTGTTTTTGTTTTTTAAAGATTTATTTATTTACTATATGTAAGTACACTGTAGCTGTCTTCAGACGATCCAGAAGAGGGAGTCAGATCTCGTTACGGATGGTTGTGAGCCACCATGTGGTTGCTGGGATTTGA	AGPSLQSFWHLGDVVEIHLCFDRFCFCFLKIYLFTICKYTVAVFRRSRRGSQISLRMVVSHHVVAGI	GCA	TGA	FALSE	FALSE	TRUE	FALSE	intron	ENSMUSG00000040446	Rprd1a		67	FALSE	5
+chr8:93000869-93000970	GCTCACTCACTTCATGTGTTTATTTCTTTTGAAAACTATGGTGAGGAAGTGATCAGAGTCAGTGTCTGGTGTAGTGGAAGCAGCTCGGCATTTAGAGTTGATTAG	AHSLHVFISFENYGEEVIRVSVWCSGSSSAFRVD	GCT	TAG	FALSE	FALSE	TRUE	FALSE	dORF	ENSMUSG00000055368	Slc6a2	protein_coding	34	FALSE	3
-chr5:89132450-89132674	GCTAAGGCACACCAACTCATCTCAGGCAAAATAGCCATGGGATGGATCAAGGACAATCACAACATACCCCGGCTCTACTTCTTTTCTGAAATGCAACCTCGTCAGGGGCTTGACACTCCCCGAATACTGCCAATTGCATCGCAACTTACCTTTTGTCAGATGATGGGAGACTCTTTGGAGGCTCTATTCGGATTGTGGGGTCCCATTCCCCAGGTGGAAGGACAATGA	AKAHQLISGKIAMGWIKDNHNIPRLYFFSEMQPRQGLDTPRILPIASQLTFCQMMGDSLEALFGLWGPIPQVEGQ	GCT	TGA	FALSE	FALSE	TRUE	FALSE	other				75	FALSE	2
-chr4:151060564-151060743	GCTTTAAGCTGGTGTCTTCAGAAGGAAGGTAGAAACAAAAGGATTGTGGTTAAAAATAATAATAATAATAAAAACTGGGGTCAGTGCTCTCGGTGCCTTTTCTATAATTGTACTTGTTTTTTAATTACTTCCTTTCACTGCCAACCTCAAATTACTGTACAGTACATGTCTTTCTGCTTGTGA	ALSWCLQKEGRNKRIVVKNNNNNKNWGQCSRCLFYNCTCFLITSFHCQPQITVQYMSFCL	GCT	TGA	FALSE	FALSE	TRUE	FALSE	dORF	ENSMUSG00000014592	Camta1	protein_coding	60	FALSE	2
+chr6:45366321-45366542	GCAAACTTACACGGAAAAGAAAATGTTTGCAAAGGCTTATTTTCTTTGTTCCCAAACAAGAGAAAATATGAAAATAGTCTAAAAGCAATAAATTGGTATGTTGAAGCAAAACTTACTCTCTGTTACACACACTGTCCATATCTGCACAGAGAAAGACTTGTGGTTATAGGCATAACACAGGAGGTAGCAGTCTGCACCTGTCTACCCCTTCTGAGACAACCTTAA	ANLHGKENVCKGLFSLFPNKRKYENSLKAINWYVEAKLTLCYTHCPYLHRERLVVIGITQEVAVCTCLPLLRQP	GCA	TAA	FALSE	FALSE	TRUE	FALSE	intron	ENSMUSG00000039419	Cntnap2		74	FALSE	6
-chr11:60228712-60228945	GCTCCCACCCCAGTAGGGAGAGGGGAATGGGCTGCACTTGCAGTCAGATCAGTGTGTGGGTTCTATGCAGCTCGGAGGATGAAAACAGAAGTGGCCTTCCCCAGGCCCAACCCAGCACCTCTCCTTCAGCAATCTCCGGAAGGTCTGGTGAGGCCTCATCTGGCAGGACCTGTGGAGGATGTCATTCTGGCTCGTGAAAGGCACTCAGGAAGCCCCTCCTGCAGGAAGCTCAACTGA	APTPVGRGEWAALAVRSVCGFYAARRMKTEVAFPRPNPAPLLQQSPEGLVRPHLAGPVEDVILARERHSGSPSCRKLN	GCT	TGA	FALSE	FALSE	TRUE	FALSE	dORF	ENSMUSG00000000538	Tom1l2	protein_coding	78	FALSE	3
-chr9:21279437-21280209	GCGCAGGAAGGAGAAGCGGGAAGAGACGAGGGAGCGGAAGAAGAGGGAGAAGGCCAGGAAGCAGGAGGAGCTGAAACAGTTAAAGAACCTAAAGAGGAAGGAGATTCTGGCCAAGCTGGAGAAGCTGCGACAGGCCACTGGTAA	AQEGEAGRDEGAEEEGEGQEAGGAETVKEPKEEGDSGQAGEAATGHW	GCG	TAA	FALSE	FALSE	TRUE	FALSE	intORF	ENSMUSG00000035047	Kri1	protein_coding	47	TRUE	3
+chr7:140966659-140966784	GCCAGATGGCTGCAAACCCCAGGAGCTTCAGATCTAGAAGTAGACAAAGCAAATTCCCTGACAAGGTTTTGGGTTTGTTGTTGTTTTGTTGTTTTAAAGATTTACTTATTATATGTAAGTACACTGTAG	ARWLQTPGASDLEVDKANSLTRFWVCCCFVVLKIYLLYVSTL	GCC	TAG	FALSE	FALSE	TRUE	FALSE	other				42	FALSE	3
+chr15:101405177-101405332	GCTTCCGGGGTGCCTCACGTCTTCATCGAGGAGCCCCGAACACCCAGTGCCAATATTTCTGCCTCTGTATGTTTGTCTTTTCTTTATTTCCTCAGTAACCCAGGCAAGCAAATCCCTGGAGCTGTACTGGAGAAGGCGGATGCGTCTGCCAGAAGCTGA	ASGVPHVFIEEPRTPSANISASVCLSFLYFLSNPGKQIPGAVLEKADASARS	GCT	TGA	FALSE	FALSE	TRUE	FALSE	lncRNA-ORF	ENSMUSG00000116114	Gm35853	lncRNA	52	FALSE	2
+chr11:109011874-109012038	GCTTCTCCGGGATCGGTCGCGTTACCGCACTGGACGCCTCGCGGCGCCCATCTCCGCCACTCTGGATTTGGGGATCTGAACCCGACTCCCCTTCAATCGGCCGAGGGCAACGGAGGCCATCGCCCATCCCTTCGGAACGGCACTCACCCATCTCTCAGGACTGACTGA	ASPGSVALPHWTPRGAHLRHSGFGDLNPTPFRSAEGNGGHRPSLRNGTRPSLRTD	GCT	TGA	FALSE	FALSE	TRUE	FALSE	other				55	FALSE	2
+chr1:136468217-136468357	GCCTCCAGAGAAGGGCTACTTGTGGGGACAGAGAGTCGTCTTTACTTGGAAGTGAGTTGGGAAACAGAAGAACAGCAGACACAAGTCTTAGGTTACAACGGCGGCACGGTAGAGCGGATTATGTGGGAAAGTGGGAGACATTGA	ASREGLLVGTESRLYLEVSWETEEQQTQVLGYNGGTVERIMWESGRH	GCC	TGA	FALSE	FALSE	TRUE	FALSE	intORF	ENSMUSG00000041498	Kif14	protein_coding	47	FALSE	2
-chr4:19922416-19922502	GCAGTATGCTTGAGACTGCAGAGCTGTACTTCAATGTGGACCATGGCTACCTGGAGGGCCTGGTTCGAGGATGCAAAGCCAGCCTCCTAA	AVCLRLQSCTSMWTMATWRAWFEDAKPAS	GCA	TAA	FALSE	FALSE	TRUE	FALSE	uoORF	ENSMUSG00000028238	Atp6v0d2	protein_coding	29	FALSE	2
+chr14:22056303-22056431	GCTGTGAGCTTCAGGAGCCACACAGACAGGAGTAGAGGGGGCGGCTGGCAAGCTAAAGGGACCGTAGAGATAGGCATTTTATGGAGAGATGTTAGCGAATATCACACAGGCAAACATGTTTGGCAATGCTAG	AVSFRSHTDRSRGGGWQAKGTVEIGILWRDVSEYHTGKHVWQC	GCT	TAG	FALSE	FALSE	TRUE	FALSE	intron	ENSMUSG00000063458	Lrmda		43	FALSE	4
+chr15:79897861-79898221	GCCTGGACATCTTCAGCTCCCGCCTCTACAACGTACAGGACCCAGAAACCCAGCAGAATCTTTGCAGGCTGGTTCAGGAAGGAGCCCAGGTGGCTGCCATGGACCTATACGAATTTAAAAAGTGTTGGAAGAAGTTTGTGGACAATGGTGGCAGGCGATTCAGGCCTTGGAAAAGACTGCTTACAAATTTTAGATACCAGGATTCTAAGCTTCAGGAGATTCTGA	AWTSSAPASTTYRTQKPSRIFAGWFRKEPRWLPWTYTNLKSVGRSLWTMVAGDSGLGKDCLQILDTRILSFRRF	GCC	TGA	FALSE	FALSE	TRUE	FALSE	intORF	ENSMUSG00000009585	Apobec3	protein_coding	74	TRUE	3
+chr2:57367769-57367900	TGCGCACTGATGTACTGTTTTGTATCCATTTTGTACCCTGTCAGACTTGACACTCTGCCTGCTCATTCATTCATTCAAACTAGTTTTAGAGGCAGACCCCGTATAGATTGGAATGATGCTAGAAAGACTTTGTGA	CALMYCFVSILYPVRLDTLPAHSFIQTSFRGRPRIDWNDARKTL	TGC	TGA	FALSE	FALSE	TRUE	FALSE	dORF	ENSMUSG00000026827	Gpd2	protein_coding	44	FALSE	3
+chr5:123780961-123781322	TGCTGTGCTGAAGATAATGTACAAGGCGGTGGTTCCCTGGAGTGCAGCCGTGGAGCAGCTGGTGAAACAGCACCTGGAAATGGACCACCCCAAAGTCAAGTTATTGCAGGAAAGCTACAAACTGATGGAGATGAAGAAACTTTTGCGAGGGTATGGGATAAGAGAGGTGAATCTCCTGAACAAGGAAATAATGGTAAGTGCTGGTTGGATTGGGTCCTCTTTCTTGTATTTTTAAGGCAGCATGGAAAACTGATGGAAGATTTTCATATTTAA	CCAEDNVQGGGSLECSRGAAGETAPGNGPPQSQVIAGKLQTDGDEETFARVWDKRGESPEQGNNGKCWLDWVLFLVFLRQHGKLMEDFHI	TGC	TAA	FALSE	FALSE	TRUE	FALSE	other				90	TRUE	7
+chr8:118304442-118304558	TGTGATGTGTGCAGGGTTTTGGAACTCGGAGAAGATACACTCATTAGACACCTGCTGGTAGAGAGTAGGCTTAGAGTGATGGGGGCTTTGTGTTACATGGGAGAGACATTGGCAGCTTGA	CDVCRVLELGEDTLIRHLLVESRLRVMGALCYMGETLAA	TGT	TGA	FALSE	FALSE	TRUE	FALSE	intron	ENSMUSG00000031841	Cdh13		39	FALSE	4
+chr9:54601138-54603285	TGCTTCGCCACATGGGACTTTTTGACCATGCAGCAAAAATCGAGGCTGCATGTTTTGCTACAATTAAGGATGGAAAGAGCTTAA	CFATWDFLTMQQKSRLHVLLQLRMERA	TGC	TAA	FALSE	FALSE	TRUE	FALSE	intORF	ENSMUSG00000032279	Idh3a	protein_coding	27	TRUE	7
-chr2:42646999-42647223	TGTTTTGAGAAAGGACAGTTTCATTTGAAGGCTCTTCTAACTTTAAGAAAAAGAAATGAAAACTTGTGGGAGAAGATAGGGCATGTTGCCTTGCTAAGATACCAGTGTTACATTTTATCTCAAAATATATTCTTATTAACAGCAGACATCTATTTCCTGAGTTGCATGCACCTCATTGTCCTGACTGGCTTAGCCTTCAGACCAAAGACAGGTATTGTTGAAGTATGA	CFEKGQFHLKALLTLRKRNENLWEKIGHVALLRYQCYILSQNIFLLTADIYFLSCMHLIVLTGLAFRPKTGIVEV	TGT	TGA	FALSE	FALSE	TRUE	FALSE	intron	ENSMUSG00000049252	Lrp1b		75	FALSE	4
-chr11:69477742-69478136	TGTGGAGCGGGCCATGAGGATGACCCTTCGGGATTTGCTTCGAAACTGCCGCGTGGCCCTCAAGAAGTTCCTCAACAAGAGAGACAAATGGGTGAAAGACTGGGCTGGCCAGGTGGTGATCACTGCTAG	CGAGHEDDPSGFASKLPRGPQEVPQQERQMGERLGWPGGDHC	TGT	TAG	FALSE	FALSE	TRUE	FALSE	intORF	ENSMUSG00000005237	Dnah2	protein_coding	42	TRUE	2
+chr1:82721233-82721433	TGTCACAACAGCTACCCTTCATTTGCTCATAGGCCCCTTTCTTCTTCTGTCCTCTTATCAGTATTTAAAACAGGTAATACTGGACACCTTAATGCCCAAAGAAGCCATATCAACAGTCAGTCATTTGTACTTCTAAGAGTGAGCAATAAAATACAGCCCGTGCATAGTACTTCCCAGATGTTTATGAGTAAATTATACATTTAA	CHNSYPSFAHRPLSSSVLLSVFKTGNTGHLNAQRSHINSQSFVLLRVSNKIQPVHSTSQMFMSKLYI	TGT	TAA	FALSE	FALSE	TRUE	FALSE	dORF	ENSMUSG00000079465	Col4a3	protein_coding	67	FALSE	4
+chr18:5669737-5669889	TGTCATACAGCTCATAAGAAAATACAAATGCCAGCCCAGGCTACTATACCCAGCAAACCCCTCAATTACCATAGGTGGAGAAACCAAAGTACTCCAGACAAAACAAAATTCACACAATATCTTTCCACCAATCTATCCCTTCAAAAGATAATGTAG	CHTAHKKIQMPAQATIPSKPLNYHRWRNQSTPDKTKFTQYLSTNLSLQKIM	TGT	TAG	FALSE	FALSE	TRUE	FALSE	intron	ENSMUSG00000024238	Zeb1		51	FALSE	7
+chr10:77548768-77550039	TGCAAGTTGCTGCATGTCCGGAGGAAATTGGCTGGCGCAATGTCACGAGGCTGCTGGTGTTTGCCACAGACGATGGCTTCCACTTTGCTGGTGATGGCAAACTGGGTGCCATCCTGA	CKLLHVRRKLAGAMSRGCWCLPQTMASTLLVMANWVPS	TGC	TGA	FALSE	FALSE	TRUE	FALSE	intORF	ENSMUSG00000000290	Itgb2	protein_coding	38	TRUE	4
-chr19:6847303-6847722	TGCCTTGCGCCGGGAGAAACAGAAGCTGGTGGAGAAAATCATGGACCAGTACCGTGTGCTAGAACCTGGGCCCCTACCCCGTACCAAGAAGGGCAGCTGGCTGGCAGACAAGGTGAAGAGGCTCATTCGGCCCCGGCGGGAGGGGGCCCTCCATGGGGGGCCACGCCTGGGGGCCGATGGGGCTGGCAGCACGGAAAGCTTGGGGGGCCCCCTGGAGACGGAGCTCCCTGA	CLAPGETEAGGENHGPVPCARTWAPTPYQEGQLAGRQGEEAHSAPAGGGPPWGATPGGRWGWQHGKLGGPPGDGAP	TGC	TGA	FALSE	FALSE	TRUE	FALSE	intORF	ENSMUSG00000047810	Ccdc88b	protein_coding	76	TRUE	7
-chr5:49027020-49027160	TGCCTCAAAGGACAGTCTCTACTAATAAAGAAGGGAAAGGCGGCAGCCCTACTTAGAAATCTGAGCTGGCTTTCACACAATGCCAAAATGCAATTCATTTCTCTTTGTGTATTCTCTTTGATGCTGAAACGACACCCATGCTAA	CLKGQSLLIKKGKAAALLRNLSWLSHNAKMQFISLCVFSLMLKRHPC	TGC	TAA	FALSE	FALSE	TRUE	FALSE	intron	ENSMUSG00000029088	Kcnip4		47	FALSE	2
-chr17:7780169-7782454	TGTCCGGGTCATGTCGTCTCAGTCCGTGCTCGTGGCCTGGGTGGATCCTCTTGTGGAAAAACAGAAGAGAGTTGTTGCATCAAGACAGTACACTGTGCGTTACCGCGAGAAGGGGGAGTCGGCCAGGTGGGATTACAAGCAAGTCTCTAA	CPGHVVSVRARGLGGSSCGKTEESCCIKTVHCALPREGGVGQVGLQASL	TGT	TAA	FALSE	FALSE	TRUE	FALSE	intORF	ENSMUSG00000071984	Fndc1	protein_coding	49	TRUE	2
-chr19:5836455-5836571	TGTCCCTCTCCTGTGTCTGGTGCCAGAATTTCTATTCTAAGACATCTCCCTTTCATGAAGTCACCCAATATTACTAATCTGTTTTTAAGTGGAATCATGCAATATGTACTGTTTTTATAA	CPSPVSGARISILRHLPFMKSPNITNLFLSGIMQYVLFL	TGT	TAA	FALSE	FALSE	TRUE	FALSE	lncRNA-ORF	ENSMUSG00000092274	Neat1	lncRNA	39	FALSE	4
+chr14:63853152-63853304	TGCCGCACACCAGCCAGTGTTCACAGTAGTCCTCCAGCCCAGGGATGCTGCTCCACTGAGTTCAGCAGGTTCCTCAGAAGGATACATGCAGGGCTAGCAAAGCAACAAGGTGCCTGCCAGGATTATGTTCCTGAGGCTCATGGGCAGGAGTTCTGA	CRTPASVHSSPPAQGCCSTEFSRFLRRIHAGLAKQQGACQDYVPEAHGQEF	TGC	TGA	FALSE	FALSE	TRUE	FALSE	other				51	FALSE	7
-chr11:110084181-110086563	TGTAGTGGGGGTCATATTCACCAACGCTTACTCCTACAACTTGAAGTTCATAAAAGGAGCAAGGATCCCCACCATAAAGGAGCATCAGGACCACACAGCTCATTGTCATTCCTATGGAGAGATCATTTATTGTGGCCTTTCAGAATTCTGGAGAGATGGGTTTGTGGCTCTTCAAGCTGCCATTAA	CSGGHIHQRLLLQLEVHKRSKDPHHKGASGPHSSLSFLWRDHLLWPFRILERWVCGSSSCH	TGT	TAA	FALSE	FALSE	TRUE	FALSE	intORF	ENSMUSG00000041828	Abca8a	protein_coding	61	TRUE	7
-chr17:35185463-35185561	TGTGTAGAAACAGTTGGAAAGTTGATGTCCAAACATCCACTTAAGGGCCTATACAACACAGGCAGACACACTTATATAGAAACAAAGAAAGAGGGAAAGTAA	CVETVGKLMSKHPLKGLYNTGRHTYIETKKEGK	TGT	TAA	FALSE	FALSE	TRUE	FALSE	intron	ENSMUSG00000073412	Lst1		33	FALSE	2
-chr2:73817132-73817311	TGTGTTTATAATAAGTTGTGTAGTCTGTTCTGCATCCATACTACATTATTGCTATGGTCTCAGTGTCATCTCTTAAAGAGATTGACGTTTCCAAAGCCGTATGGAATGCCCTTGAGAGTTCAGGGGAACACCCACCCCACCTGCCTCCTAAGTTCCAATCTGGGAAACATGCAAATTATATAA	CVYNKLCSLFCIHTTLLLWSQCHLLKRLTFPKPYGMPLRVQGNTHPTCLLSSNLGNMQII	TGT	TAA	FALSE	FALSE	TRUE	FALSE	dORF	ENSMUSG00000027104	Atf2	protein_coding	60	FALSE	6
-chr9:48899654-48899827	GATGCGGGAGGTGGCAAGGGACTGGCTGCGGGTGGGATACGTGCTGGACAGGCTGCTGTTCCGCATCTACCTGCTGGCTGTGCTCGCTTACAGCATCACCCTGGTCACTCTCTGGTCCATTTGGCATTATTCTTGAGTGGGCACAGCCTGACAGGGAGGGGCTATGGAACTGGTTAG	DAGGGKGLAAGGIRAGQAAVPHLPAGCARLQHHPGHSLVHLALFLSGHSLTGRGYGTG	GAT	TAG	FALSE	FALSE	TRUE	FALSE	doORF	ENSMUSG00000032269	Htr3a	protein_coding	58	FALSE	3
+chr5:17728347-17728541	GATTGTAAGATGTGTCGGCTGCTGATAGCTGCCATCAATGTTTGTTCTCTTGTTTTAGAAAAACAAAAGAAATGGCCTGTACCATCCAAGGCCTTTGATGGGAGATCTATCAGTGAGCCATTGACGTTTCTACTGTTATGTTATCATCTTCCAAACAAAAGTGCTTTGTTTTTTTGGAAGTTATTTAAGTTATTATAG	DCKMCRLLIAAINVCSLVLEKQKKWPVPSKAFDGRSISEPLTFLLLCYHLPNKSALFFWKLFKLL	GAT	TAG	FALSE	FALSE	TRUE	FALSE	dORF	ENSMUSG00000028780	Sema3c	protein_coding	65	FALSE	5
-chr8:50771023-50771199	GATGAAGCCATTTATTCAAAGCCAAGAGTGCAAACTTTGCTTCATGTTTTTATCATAGTGTTACAGAGGATTCCTTTGGGAATCCTTCATAGCTTTTGTAGAGGAAAAGTGCAGAAAGGAGAGAGAATGGAATGTGTAGAAAAGAGGAGAAAGAAGAATGTTGGGAAATGCTTGGTGTAA	DEAIYSKPRVQTLLHVFIIVLQRIPLGILHSFCRGKVQKGERMECVEKRRKKNVGKCLV	GAT	TAA	FALSE	FALSE	TRUE	FALSE	intron	ENSMUSG00000110246	C130073E24Rik		59	FALSE	4
-chr8:13953297-13953503	GATTTTAGGACGTCCCCATCTTGTCTCTGCATGCAACATGAGTGTTGTGGCTATCTGAACATGGCCTCTGTGGCACCTCTCCCCTTGTCAGAACGCAAGAAGCATCTTCCGAAGGTTACAGTAATTCAGTGTAACAATAGATTCATTTTTCCTCATTCAGTTACAAACGAAGCAAAATCTAGATGCTGGAAGCAACTGAAGGTGGTTTGA	DFRTSPSCLCMQHECCGYLNMASVAPLPLSERKKHLPKVTVIQCNNRFIFPHSVTNEAKSRCWKQLKVV	GAT	TGA	FALSE	FALSE	TRUE	FALSE	dORF	ENSMUSG00000050052	Tdrp	protein_coding	69	FALSE	5
-chr2:128412260-128412394	GACTTCTCAGGACCTTTGGTCACGACTCACAAGTATCCAGACACTAACACAGCAGAGACTGTGCAGCAGATGTTAGATATGGCTAAAGTGGAACCCTCCTCCACGAATGGCTCTGTTTTAAAATCTCATAGGACCTGA	DFSGPLVTTHKYPDTNTAETVQQMLDMAKVEPSSTNGSVLKSHRT	GAC	TGA	FALSE	FALSE	TRUE	FALSE	intron	ENSMUSG00000074813	Morrbid		45	FALSE	3
-chr3:123231982-123232113	GATCACCCATGCCCGCTAAGACCTGACGAGAGCCTGGTGTGTCCTGTGAGCTCTTCCACATTCATCCTGTCTCAGAGTAATAAGGGGAGGACCAGGGAAAGGCTAAGAGCTGTGTTTGAGTCCCTGGCCTTGTGA	DHPCPLRPDESLVCPVSSSTFILSQSNKGRTRERLRAVFESLAL	GAT	TGA	FALSE	FALSE	TRUE	FALSE	intron	ENSMUSG00000050315	Synpo2		44	FALSE	3
-chr1:45439715-45439831	GATATACAAGAAATATGTGATAAAATTATAATAGAGAAGCAAAAGTTTAAAAATGTCAATGTCCTATTATATTCTTGTGATGTCTACTGCAGCGTTGGGAGCAAAACATTTTTCATTTGA	DIQEICDKIIIEKQKFKNVNVLLYSCDVYCSVGSKTFFI	GAT	TGA	FALSE	FALSE	TRUE	FALSE	intron	ENSMUSG00000026042	Col5a2		39	FALSE	7
-chr1:93017577-93017828	GACTTAGACAATTCAGAAGTCACCCTTCTGAGGGAACAGTTCCCAAAATGGAGCAATAAAGGTGGTGTGAGCAGTTTCATCTCAGAGCGAGGAGGATCAGGTGAGGGGTATGATCCAACCTCGCTAGGCAGACTGGCTCCAGCTGAGCTGTGTCCAGGCTGTTGGGTAGGCGGCTGCGTTTACACACGGCTGTGGGTGACAGAGGCCATGGGTGTTCAGAGTGGGGCCTCTGACTGTAGCCTTGGGTGTCAATGA	DLDNSEVTLLREQFPKWSNKGGVSSFISERGGSGEGYDPTSLGRLAPAELCPGCWVGGCVYTRLWVTEAMGVQSGASDCSLGCQ	GAC	TGA	FALSE	FALSE	TRUE	FALSE	dORF	ENSMUSG00000014602	Kif1a	protein_coding	84	FALSE	2
-chr13:14228590-14228649	GACAATCTATTAAATAGATTAATATATAGTCTACCAACATACAGAAGGAAGAAATTTTCTTAG	DNLLNRLIYSLPTYRRKKFS	GAC	TAG	FALSE	FALSE	TRUE	FALSE	dORF	ENSMUSG00000021301	Hecw1	protein_coding	20	FALSE	2
+chr1:66622637-66623325	GATCCCGCCTCCCAGCATAAACTTTACCCTGCCATCACCAGTACTTGGAATGCCATCTGTCCCAATGTTCGACCCTCCGTGGGTCCCTCAGTGCAGCGGGAGTGTCCAGGACCCCATTAA	DPASQHKLYPAITSTWNAICPNVRPSVGPSVQRECPGPH	GAT	TAA	FALSE	FALSE	TRUE	FALSE	intORF	ENSMUSG00000055567	Unc80	protein_coding	39	TRUE	5
-chr17:57080384-57080599	GACCCCATGAGCATCTTCACCATGAGGGCCAAGCCCAGGTTGCTTCTATTTGCTTCACCTTTAACTCCTAAACCCCACTGTCTCTCCAACCTGCCAGGGAAGGGCTCTTCTAGTTCCCATGAGCGCCCCTCAACACATGTACACACACACACACACTCCACCTTCTTAGATCTTGAAAATCCTTTCCTTTATGCCCTGTCCCTTCCCCAGCACTCCTGA	DPMSIFTMRAKPRLLLFASPLTPKPHCLSNLPGKGSSSSHERPSTHVHTHTHSTFLDLENPFLYALSLPQHS	GAC	TGA	FALSE	FALSE	TRUE	FALSE	dORF	ENSMUSG00000062591	Tubb4a	protein_coding	72	FALSE	2
+chr15:54753038-54753151	GATCAAAGAAAACATACATCTCTTGAACATGAAGTTCAGAGACTGATTTTCTACTTAGTGCACCAGGAAATATGCTATAGTTACAGCAGTAGAGTGTCTCTTAATTACGTGGGCTAG	DQRKHTSLEHEVQRLIFYLVHQEICYSYSSRVSLNYVG	GAT	TAG	FALSE	FALSE	TRUE	FALSE	dORF	ENSMUSG00000037362	Ccn3	protein_coding	38	FALSE	3
-chr7:4545612-4545902	GATTGGTTAGAAGGAAAATTGGGATTAAAATATAATGGAGTTGGGTGTAGGGAAAACCAGGCTAGAATCAAACTGCTGGATGGAATCAAGCGTGAGTTAGCCAGCCACCTTCCCAGTGCTTCGAATCATGTCATGTTCGTCCTTCTGCAGTGCCTGCCTGGGTCCTGGCTACCATCGTGCTGGGCTCGGGCCTCCTGGTCTTCAGCAGTTGTTTCTGTCTCTACCGGAAGCGCTGTCGGAGACGGATGGGCAAAAAGAGTCAGGCCCAAGCCCAAGTCCATCTTCAGGAAGTGA	DWLEGKLGLKYNGVGCRENQARIKLLDGIKRELASHLPSASNHVMFVLLQCLPGSWLPSCWARASWSSAVVSVSTGSAVGDGWAKRVRPKPKSIFRK	GAT	TGA	FALSE	FALSE	TRUE	FALSE	other				97	FALSE	2
+chr10:58407066-58407143	GACTGGAGAGCTGATTCGGTGGTTAAGGGCTGCTTCTGCAAAGGATCCAGACTCAATTCTGAACACCTAGATAGTAACTAA	DWRADSVVKGCFCKGSRLNSEHLDSN	GAC	TAA	FALSE	FALSE	TRUE	FALSE	intron	ENSMUSG00000019920	Lims1		26	FALSE	2
-chr5:49023901-49024062	GAAGCAGATGCCCTGTTATTGGAGATTCTAATCTGCTACATATGTGCCAGGGACCTCAGTGTAGCCTGTTTATGCTCTTTGGTTGTAGGTTCAGTCTTTGAGAGCTCCAAAGAGTCTAAGTTAGTTGACTTTGTGGGTCTCCCTGTGGAGTTCCTATCCCCTTAA	EADALLLEILICYICARDLSVACLCSLVVGSVFESSKESKLVDFVGLPVEFLSP	GAA	TAA	FALSE	FALSE	TRUE	FALSE	intron	ENSMUSG00000029088	Kcnip4		54	FALSE	6
+chr3:10392703-10392774	GAAGCTCAAAAGCAAACCTCAGAGCATCCAATGGTCCTAACACATTTAAACAGCCACCAGAGGGTTAAACACTAG	EAQKQTSEHPMVLTHLNSHQRVKH	GAA	TAG	FALSE	FALSE	TRUE	FALSE	dORF	ENSMUSG00000027536	Chmp4c	protein_coding	24	FALSE	2
-chr15:55089115-55090402	GAGGACCCGCGAGGAAGTGGACGCGACGCTGCAGGTTGCCAAGCTGAACGCCACCGAGCTGCTGCCCACGGTGCACTGCCTGAGCTTCAGCTCCGGGACCGGCGGCGCGGCCACCGGCGACTTCTGCCTGCTGGAGCTGGAACCAGCACTGTGCCAGCAGCTGGAGGCCGGGGACAGCTTTGTGATTAG	EDPRGSGRDAAGCQAERHRAAAHGALPELQLRDRRRGHRRLLPAGAGTSTVPAAGGRGQLCD	GAG	TAG	FALSE	FALSE	TRUE	FALSE	intORF	ENSMUSG00000022422	Dscc1	protein_coding	62	TRUE	3
+chr2:120715321-120715527	GAGGGATTTCAAGTCTTAGAGAGGATTAAGTTTAGCACAGGCCTTGACCTTGTACTAACATACCTCAGGTTCCCAAATGCTGGGATTATAGACCTCCCACACCCAGTACCTACTTCTTTGTATATTAGTAGGGTGTTGTGGCACATAGCTCTGGTAGTAGAAGCAGGAAGACCAGAAGATCATCCACAGATGGCCAGCCTGACACATTAG	EGFQVLERIKFSTGLDLVLTYLRFPNAGIIDLPHPVPTSLYISRVLWHIALVVEAGRPEDHPQMASLTH	GAG	TAG	FALSE	FALSE	TRUE	FALSE	dORF	ENSMUSG00000033705	Stard9	protein_coding	69	FALSE	2
-chrX:41814278-41814394	GAAATTCAAGACTACCGTCCCCATCGTAGAATCAAAATCGACTCAAGAAAGGGAAAGAGAGAAGGAGCCATCCAGAGAAAGAGATGTAGCAAAGGAAATGAAGTCAAAGGAAAATGTTAA	EIQDYRPHRRIKIDSRKGKREGAIQRKRCSKGNEVKGKC	GAA	TAA	FALSE	FALSE	TRUE	FALSE	intORF	ENSMUSG00000037475	Thoc2	protein_coding	39	FALSE	6
+chr3:89170070-89170312	GAGAAGGGACCTTCGGCCGAGTTGTGCAGTGTGTGGACCATCGCAGGGGCGGAACACAAGTTGCCCTGA	EKGPSAELCSVWTIAGAEHKLP	GAG	TGA	FALSE	FALSE	TRUE	FALSE	intORF	ENSMUSG00000068917	Clk2	protein_coding	22	TRUE	3
+chr3:54801257-54801484	GAGAAGCTTGTGAAATTGCAAATGACTATGAAGTGTTTACAAGCTGCTGTCTGCTTGTTTCCTCTGCCCCAGGATGTCTCACTGATCCTAAGGCTCACAGCTATGAGCTGGCTGGGGTTCGGAAAGCCTCGCTCGGTAAGGGGCAGAGTCCGCATAATGTACAATCTGTGTTCTGTTCAAGAAGACTGGGAGATGCATTTTAACCTGAGTAATCCATCCTCTTGTGGCTAA	EKLVKLQMTMKCLQAAVCLFPLPQDVSLILRLTAMSWLGFGKPRSVRGRVRIMYNLCSVQEDWEMHFNLSNPSSCG	GAG	TAA	FALSE	FALSE	TRUE	FALSE	other				76	FALSE	2
-chr1:38867825-38868034	GAAAAATGGCCTTCCACGCCTCTCTTCCTTCAGCAAAATAGGAATTCAGAAGCGGTAAGGGCAACTTCTTCAGAGGGGAAGGGGAAGGGTGATTTTTCAGCAAAACCCCAGGCTCAGTCCATACTTGCTGTGTGGTCCACAGGGCTCCAGATTCAGTCTGTACTTACTGTGTGGTCCACAGGGCTCCAGGCTCAGTCTGCACTTGCTGTGTGA	EKWPSTPLFLQQNRNSEAVRATSSEGKGKGDFSAKPQAQSILAVWSTGLQIQSVLTVWSTGLQAQSALAV	GAA	TGA	FALSE	FALSE	TRUE	FALSE	doORF	ENSMUSG00000026080	Chst10	protein_coding	70	FALSE	3
-chr3:126964971-126976095	GAACTTAGACAACGTGGCTCTTTCTTCCAGTCCTATTCATTCAGGTTTCCTAGTCAGTTTTATGGTGGATGCCCGTGGTGGTGCCATGCGAGGATGCAGACACAATGGACTCAGAATCATTATCCCACCTCGGAAATGCACAGCCCCAACTCGCGTCACCTGCCGCCTTGTGAAACGCCATCGACTGGCAACAATGCCGCCCATGGTGGAAGGAGAAGGCCTGGCCAGCCGCCTGATTGA	ELRQRGSFFQSYSFRFPSQFYGGCPWWCHARMQTQWTQNHYPTSEMHSPNSRHLPPCETPSTGNNAAHGGRRRPGQPPD	GAA	TGA	FALSE	FALSE	TRUE	FALSE	intORF	ENSMUSG00000032826	Ank2	protein_coding	79	TRUE	3
+chr5:48104198-48104476	GAAAACATATTAATATTTTACCATATTAATAGAAAGAAAGAGAGAGAGAGAGAAAGAAAGAAAGAAAGAAAGAAAGAAAGAAAGAAAGAAAGAAAGAAAGAGGAGAGAGAAAGAAAGAAGAAAGAAAGAGAGAGAGAGAGAAAGGAAAAAGAAAAGAAAGAAAAGAAAAGAAGAGAAGAGAAGAGAAGAGAAAAGAAAAGAAAAGAAAAGAAAAGAAAAGAAAAGAAAAGAAAAGAAAAGAAAAGGGGAAAAAAGAATGGAAGGAAAATAGGAAATGACTAG	ENILIFYHINRKKERERERKKERKKERKKERKKEERERKKKERERERKEKEKKEKKRREEKRREKKRKEKKRKEKKRKEKKRGKKNGRKIGND	GAA	TAG	FALSE	FALSE	TRUE	FALSE	intron	ENSMUSG00000031558	Slit2		93	FALSE	5
+chr16:81328800-81328871	GAGAATAAAATGGGTCATGAGTCTAAAAATATACATAAAACAGGGGAGAATGTTTACAGAGTCACCAGATTGTAA	ENKMGHESKNIHKTGENVYRVTRL	GAG	TAA	FALSE	FALSE	TRUE	FALSE	intron	ENSMUSG00000022762	Ncam2		24	FALSE	2
-chr19:21451845-21451988	GAGAACTTGCATCCCGCCCAAAGTTTAGTAGGTAGGAAATGGCATTCTAAGGCACAAAGAGCACCAGCAGAGAGTGAAGGAAATGTGTGTCACACTTGGGAGGAACAGTGGTCAGATAGCAGAATGGAAAAGACAGCCAAGGTATGA	ENLHPAQSLVGRKWHSKAQRAPAESEGNVCHTWEEQWSDSRMEKTAKV	GAG	TGA	FALSE	FALSE	TRUE	FALSE	intron	ENSMUSG00000058624	Gda		48	FALSE	3
+chr1:87705043-87705126	GAGCCAGAGGACGCAGTAGAAGGGTTTAAGGAGTTGGCCATAGAGGAAGCCAAGAAGTTGGGGAAAGAAAAAAGAATTCATATCTAG	EPEDAVEGFKELAIEEAKKLGKEKRIHI	GAG	TAG	FALSE	FALSE	TRUE	FALSE	intron	ENSMUSG00000026288	Inpp5d		28	FALSE	2
+chr7:99336018-99336287	GAACCGAGGTCCTGTAACCAAAGAGCCACACAAGGATCAAGGCTCTGTGGCCCCAGGTCTTCCAAAAGGCCAAGAGCCTTTGAAGGATCAAGGCCCTGTGGTGCCAGGACTGCCAAAAGATCAAGTTCCTGTAGTCCCAGGGTCCTTAAAGGGTCAGAGCCCTACAGCCCCGGGCCCTACAAAGGATCAAGGTGCTGTGCTCTTAGGGCCCGTGAAGGATCTAGGTCCAGTGGCCCCAGCACCCATCAAGGTTCAGGACCACATAGCATCTGA	EPRSCNQRATQGSRLCGPRSSKRPRAFEGSRPCGARTAKRSSSCSPRVLKGSEPYSPGPYKGSRCCALRAREGSRSSGPSTHQGSGPHSI	GAA	TGA	FALSE	FALSE	TRUE	FALSE	other				90	FALSE	4
-chr4:46538820-46539002	GAACAACCACTATTTCTATATTTTATACCAGGAAAACAAAACTCTCAGTTGCTGAAAGAGATCCCAGTGGGACGTGGTGCCGCTTTCCTGTCGCCTTCTCCAATCTGCAGTTCCTGCCCTGGCTGGTTTAGATTATACCCTACCTTCTGCTGGATTCTGGTTTTAAGGGTTGGTGAGGAGCTATGA	EQPLFLYFIPGKQNSQLLKEIPVGRGAAFLSPSPICSSCPGWFRLYPTFCWILVLRVGEEL	GAA	TGA	FALSE	FALSE	TRUE	FALSE	dORF	ENSMUSG00000028337	Coro2a	protein_coding	61	FALSE	4
+chr5:25932043-25932156	GAGGTATTGCGGGATCCTCTGTCCAGTTTTCTGAGGAACAACCAGACTGATTTTCAGAGAGGACCCATGGCTCTAGCTGCATATGTTGCAAAGGATGGCCTTATCTGGCATCAATGA	EVLRDPLSSFLRNNQTDFQRGPMALAAYVAKDGLIWHQ	GAG	TGA	FALSE	FALSE	TRUE	FALSE	other				38	FALSE	3
+chr2:128126040-128128649	TTCGCTCCCCGCAGGCACTGGGTCACCAGCTGGTTGGAGCTCTGCGGTCCTTGCCATCGTCGCCGTCACCGGATTCCTGCAGCCGCTCTGCGAGCTGTGTTCCACTTGGATTCACACCACCTCCGCTGCTCCCGCCGCCACCGCCTCGGCGCCCTTCCCCTGGCCCTCGTCCACCCAATGTCTGACTCTGATTCTCGGACTGAGAAACGCAAGAAAAAAAGACCAAATGGCCAAGCAACCTTCTGA	FAPRRHWVTSWLELCGPCHRRRHRIPAAALRAVFHLDSHHLRCSRRHRLGALPLALVHPMSDSDSRTEKRKKKRPNGQATF	TTC	TGA	FALSE	FALSE	TRUE	FALSE	uoORF	ENSMUSG00000027381	Bcl2l11	protein_coding	81	TRUE	2
-chr9:48907853-48907930	TTTTGTAGCATGGCAGTTCATATATGCATTGTGTATCTATATGTATATGTATTACATATAGAGAGAGATAATAGACGGTAA	FCSMAVHICIVYLYVYVLHIERDNRR	TTT	TAA	FALSE	FALSE	TRUE	FALSE	intron	ENSMUSG00000032269	Htr3a		26	FALSE	7
-chr14:124667942-124668040	TTTGATGCTAAGGCAAATACCCTTAAGTATCTACACTGTAGCTGTCTCTTTACAGAGCATGGTAGGCATATACATACACACACACACACACACACACACACA	FDAKANTLKYLHCSCLFTEHGRHIHTHTHTHTH	TTT	ACA	FALSE	FALSE	TRUE	FALSE	intron	ENSMUSG00000025551	Fgf14		33	FALSE	2	-chr14:124667876-124668040	TTTGATGCTAAGGCAAATACCCTTAAGTATCTACACTGTAGCTGTCTCTTTACAGAGCATGGTAGGCATATACATACACACACACACACACACACACACACACACACACACACACACACACATTATATATATACACAAATACATATTTGTTTTTGTGAATCATCTTGA	FDAKANTLKYLHCSCLFTEHGRHIHTHTHTHTHTHTHTHTHYIYTQIHICFCESS	TTT	TGA	intron	55
-chr5:101834450-101834701	TTTGATGAACAACATGGGGTCACTAATGGCCCAAGAAAGAAAGGACAGGCCTTGACACCCTCATGGAGGGAGATTTCACGCAAAGGACAGTGGCTTTGGCTTCCCCAGCTCTCCATCTTTAGCCCTGGTGACAGGCACACTTATGCACTAAAATGCACATATATGCACATGTGTCCAGAAACAGGCATGTGGTACAACAGTGACCTTGTACCCTACGGGCTGAAAGCAGCTTCGGAACAAACTTGTTCTCCCTGA	FDEQHGVTNGPRKKGQALTPSWREISRKGQWLWLPQLSIFSPGDRHTYALKCTYMHMCPETGMWYNSDLVPYGLKAASEQTCSP	TTT	TGA	FALSE	FALSE	TRUE	FALSE	dORF	ENSMUSG00000043940	Wdfy3	protein_coding	84	FALSE	4
-chr16:38642599-38642691	TTCTTCCTTCTCATGCAGAGCTATAAACAAGGACTTCCCAGATATTTCCCCAACTCTAAAATATTCAATGCTTTTGTGCCTCACAGAGTCACCTAA	FFLLMQSYKQGLPRYFPNSKIFNAFVPHRVT	TTC	TAA	FALSE	FALSE	TRUE	FALSE	intron	ENSMUSG00000022799	Arhgap31		31	FALSE	5
-chr6:77471122-77471199	TTTGGATGGAGGATAGTTTGTGCTACACAAGGAGATCCTGTCCAAATTAACAAACAGAAAACAAAACAAAATAAAAAGTAA	FGWRIVCATQGDPVQINKQKTKQNKK	TTT	TAA	FALSE	FALSE	TRUE	FALSE	lncRNA-ORF	ENSMUSG00000107917	Gm44235	TEC	26	FALSE	2
-chr6:138285858-138285974	TTTCATGGGCATGAATGTTCTTCCTACATTTATGTCTATGTGTATGTATGTGTATCCTGTGAATGTCTGGTGCCTGCAGAGGTCAGAAGAGGGAGTCACACTGCCTGGAAATTGGAGTAA	FHGHECSSYIYVYVYVCVSCECLVPAEVRRGSHTAWKLE	TTT	TAA	FALSE	FALSE	TRUE	FALSE	other				39	FALSE	2
-chr11:11839412-11863661	TTCCATTCTTTGTGGTCGCTACACTGGGGACCACATCCTGCTGTTCTTTTGACAATCTCCTGGAAGTGGGTCCCATCTGCAACCAGGAGGGTGTGTGGCTGCACATTGACGCTGCTTACGCGGGCAGTGCCTTTATCTGTCCTGAATTCCGGTATCTTCTGA	FHSLWSLHWGPHPAVLLTISWKWVPSATRRVCGCTLTLLTRAVPLSVLNSGIF	TTC	TGA	FALSE	FALSE	TRUE	FALSE	intORF	ENSMUSG00000020182	Ddc	protein_coding	53	TRUE	2
-chr7:138546047-138546142	TTTATTTTGCTTCAGAACAGGTTTTTGTCAAGATGTAGGTCAGCCTGGAAGAGTGATATTTATGTGAGCATCTCCTGTCAGAACGGAAAGGGCCAGAAG	FILLQNRFLSRCRSAWKSDIYVSISCQNGKGQ	TTT	AAG	FALSE	FALSE	TRUE	FALSE	other				32	FALSE	7	-chr7:138546041-138546142	TTTATTTTGCTTCAGAACAGGTTTTTGTCAAGATGTAGGTCAGCCTGGAAGAGTGATATTTATGTGAGCATCTCCTGTCAGAACGGAAAGGGCCAGAAGATTTAG	FILLQNRFLSRCRSAWKSDIYVSISCQNGKGQKI	TTT	TAG	other	34
+chr10:29199512-29199595	TTTATAAATTATCTCTGTTATAAATTATGTAGATTTGTAAGCATGCTGTTACTCATGTTAGACAAAAAGGAAAACATCAATGTCTAA	FINYLCYKLCRFVSMLLLMLDKKENINV	TTT	TAA	FALSE	FALSE	TRUE	FALSE	dORF	ENSMUSG00000038916	Soga3	protein_coding	28	FALSE	5
-chr14:124594632-124594853	TTTATTTACACTTCAGTGAAGTTTAAATGTACTAAATCTTCTGAAGATATCAGTGTTCCATGTTGGCATATGTTTGATACTACTTTTGTAAAGTCAATAATGATAATTTACCAAAGGGAACTTATCCAGGGTACAGGAAACAATATAATACCAAAAACTTTATTTATAACTACAAAAGGACTTCAAATTCCAGGTAAAGTTTTAGATAACATTTTAAGATTCTGA	FIYTSVKFKCTKSSEDISVPCWHMFDTTFVKSIMIIYQRELIQGTGNNIIPKTLFITTKGLQIPGKVLDNILRF	TTT	TGA	FALSE	FALSE	TRUE	FALSE	intron	ENSMUSG00000025551	Fgf14		74	FALSE	2
+chr16:7085695-7085814	TTCAAGGCATTTTCTTTAATTATTACTGGTATATATTTCACCACTTGGCTCTCAGAGGCAGGGCTGACAATTTTGGACAGATGGGGATATAGAACACATTCAAACCTAATCTGGAATACATAG	FKAFSLIITGIYFTTWLSEAGLTILDRWGYRTHSNLIWNT	TTC	TAG	FALSE	FALSE	TRUE	FALSE	intron	ENSMUSG00000008658	Rbfox1		40	FALSE	2
-chr17:81623174-81623422	TTCCTCTTGCCTGGGATAAAGAGAAGAGAACAGAAGATGGGGATTTCGAAGGAAGTCGCTGAGAAAGTTCTCAAGGCTATTTATACGGTGGATTTGCTAGCAAGGGAAAATTTTTCTTTTTGGGTAATCAAGAGTCGACTTTCTTATCAATTCTTGTATTTCATGGGAAAATGGTTGCTTAGCAAATGTTTGCTTTTGAATAAAGGGATTTGGCGGGTTGTGCTTAATAATGCCAAATTGTGTGATGCTTGA	FLLPGIKRREQKMGISKEVAEKVLKAIYTVDLLARENFSFWVIKSRLSYQFLYFMGKWLLSKCLLLNKGIWRVVLNNAKLCDA	TTC	TGA	FALSE	FALSE	TRUE	FALSE	intron	ENSMUSG00000054640	Slc8a1		83	FALSE	2
+chr2:124302049-124302177	TTCCTTTCAGATGTGGACCATTTTACAAAGCCAGTCTTCAGTTGTCTTCCTGCTTCCCATCGTCCCCACCCCATCAGTCTCCTTTCTTGTCTCTTTCGCAGCTCAGAAAGTACTACTCCTGTTTACATTTGA	FLSDVDHFTKPVFSCLPASHRPHPISLLSCLFRSSESTTPVYI	TTC	TGA	FALSE	FALSE	TRUE	FALSE	intron	ENSMUSG00000027200	Sema6d		43	FALSE	2
-chr10:88124859-88125014	TTTAACCTTCAACATCTTTACAGGGTGCTAAGTGGTCCATTTTCCTTCACAGATGGCCACGTCATTTATCAGGACATTGGAACTTGGAGGAAAAGGATATGCGCCGTCACCATCAGATCCTCTGTGGGCGCATGTAAAAGGCCTGTCGGAGTTTATTAA	FNLQHLYRVLSGPFSFTDGHVIYQDIGTWRKRICAVTIRSSVGACKRPVGVY	TTT	TAA	FALSE	FALSE	TRUE	FALSE	other				52	FALSE	2
-chr3:108971196-108971333	TTCAATCCTTTAGATGTTAGTACAGTGTTTATGAGAAAACTGTTACTAGAAGCTGAAGAACAGCTCAGTGGCAAGGAACCTTCCAGCATGTGCAAGACCCTGGGGTCGGTCCTTAGTGCTGAAAAAAAGAAAACGAAGTGA	FNPLDVSTVFMRKLLLEAEEQLSGKEPSSMCKTLGSVLSAEKKKTK	TTC	TGA	FALSE	FALSE	TRUE	FALSE	dORF	ENSMUSG00000040339	Fam102b	protein_coding	46	FALSE	5
+chr4:3705612-3705734	TTTCCTTTTTGGTTTTTCAATATTTTCTTTTATATGTATGAGTGTTTGCTTGAATGTATGCACACATGTGTACCTGCTACCCTCAGCATCCAGAAGGCGTCGTCATATCCCCCAGAATCAGAGTGA	FPFWFFNIFFYMYECLLECMHTCVPATLSIQKASSYPPESE	TTT	TGA	FALSE	FALSE	TRUE	FALSE	intron	ENSMUSG00000042228	Lyn		41	FALSE	2
-chr14:66813260-66815013	TTCCCGAGGGCACCAACGGCACTGAGGAGCGGATGTCTGTCATTTGGGATAAAGCTGTGGTCACTGGGAAGATGGATGAGAATCAGTTTGTGGCTGTGA	FPRAPTALRSGCLSFGIKLWSLGRWMRISLWL	TTC	TGA	FALSE	FALSE	TRUE	FALSE	intORF	ENSMUSG00000022048	Dpysl2	protein_coding	32	TRUE	7
-chr9:20497277-20497480	TTTTCATTTCCTGCAGTGGACAGACCATATATAGCAATTTATTTTCTCACACATGCAAGAATAACAGCATGGGAGCTAGTGAAATGGTTCAGAGGGCAAAGCTCTTTCCCTGCAAACACGAGAACCAGAGTTTGCTTTCTCAGAACCCATCTAAGTGCAGGTGGCTGTGGGGGCAGGCCGCCTGTAACCCCAAGGCTTGGGAAGTAA	FSFPAVDRPYIAIYFLTHARITAWELVKWFRGQSSFPANTRTRVCFLRTHLSAGGCGGRPPVTPRLGK	TTT	TAA	FALSE	FALSE	TRUE	FALSE	dORF	ENSMUSG00000060510	Zfp266	protein_coding	68	FALSE	2
-chr5:49134520-49134645	TTTTCCATAAGCATGGGGCTCTTTAGTCACGTCAGGCTAGGGAACTGTTCCCATCAAGAGTTGTTCATTAATATACCATGTAATCTGAAGGTATATTTTCCAACACCATGTCCAGATATTCAATGTTAA	FSISMGLFSHVRLGNCSHQELFINIPCNLKVYFPTPCPDIQC	TTT	TAA	FALSE	FALSE	TRUE	FALSE	intron	ENSMUSG00000029088	Kcnip4		42	FALSE	3
+chr11:62221395-62221637	TTCAGTCTGTCTCTGGCTCTTGTCAGGGTGCTGTCTAGACATTTAGGAGCTCTCAGCAGAGCAGGCTCCATGCCAGTCACTGAACACCTTACAGTTCCTTGTAAGTGTAGGCACTTTGGGGCCCAGCCTCCCTGTGATTGGAATCCAGTTTGCCTAAGACTGGCCAGCCACATGTTCTTGTCTTTATTTTCCTTTGACTTTCTCCTGATTACTACACTTCTTGCCAGGGATGTAGAAGAGAAATGA	FSLSLALVRVLSRHLGALSRAGSMPVTEHLTVPCKCRHFGAQPPCDWNPVCLRLASHMFLSLFSFDFLLITTLLARDVEEK	TTC	TGA	FALSE	FALSE	TRUE	FALSE	dORF	ENSMUSG00000042331	Specc1	protein_coding	81	FALSE	4
+chr1:191779747-191779809	TTTACCTCACAGGAGAACCAGACTTTACAAAAATCAGTGTTGAGACAGAGGATGGGTTTGGTTTAG	FTSQENQTLQKSVLRQRMGLV	TTT	TAG	FALSE	FALSE	TRUE	FALSE	dORF	ENSMUSG00000026623	Lpgat1	protein_coding	21	FALSE	3
+chr9:124108147-124108353	TTCTATGAGAAAAAAAAAAAACACTGTTATATTATGTTTTTGTGGGTAAAACAAAACTGGATGAAGCAGGGACAGAAGTCTTGCTTTGAAAATAATACTTGGGAACATATCTTAATTACAGGCAAAATAAACCTGGATAAAAATGATTATAAATGGAGTGGGAAGAAGTATGTCACAGATTATCTTCCAATGCCTTATTTTTGGATATAA	FYEKKKKHCYIMFLWVKQNWMKQGQKSCFENNTWEHILITGKINLDKNDYKWSGKKYVTDYLPMPYFWI	TTC	TAA	FALSE	FALSE	TRUE	FALSE	dORF	ENSMUSG00000049103	Ccr2	protein_coding	69	FALSE	6
-chr19:12769412-12769603	TTCTATTTTCCGGAGGCTGGCAGCTTGACTTGGCACTTTAGGGCTCCTTGGCAGGATGCTGTTAAAACAGCACACATCTCTCACCCCTCTTCCATTACTCACTGGGTTTGGGGAAGGAAGGATACATGGGGACCACCTCCCTCCCTTTCAATGGATCCCAGCACCTCAGTTCCCCCCACTCCTGAACCTCCATAA	FYFPEAGSLTWHFRAPWQDAVKTAHISHPSSITHWVWGRKDTWGPPPSLSMDPSTSVPPTPEPP	TTC	TAA	FALSE	FALSE	TRUE	FALSE	dORF	ENSMUSG00000024695	Zfp91	protein_coding	64	FALSE	2
+chr16:6766568-6766648	TTCTACATTGCTGTGCATCACCAAAGGAAACCAGGTCTGGAACTCAACCAAATCAGGAAGCAGAAGCTGATGCAGAGGCCATAG	FYIAVHHQRKPGLELNQIRKQKLMQRP	TTC	TAG	FALSE	FALSE	TRUE	FALSE	intron	ENSMUSG00000008658	Rbfox1		27	FALSE	6
+chr18:24206194-24206292	GGGGCGCGGGGTCCGGCGGCGGGGACTCCCGGCCCGCCCGGCGCGCGGCGTCTCCCTCTGCCGGGCAGCCGCGCAGAGCTGCGAGTTGGCGTCCTAGTTTGA	GARGPAAGTPGPPGARRLPLPGSRAELRVGVLV	GGG	TGA	FALSE	FALSE	TRUE	FALSE	other				33	FALSE	7
-chr14:16476450-16476530	GGAGATCTGACACAAGGAGGATCACAGGCAGGAGAAGCTCCAGTCAGATGGCCAGGGCAGGTAGCACTAGAGATATTCAGATGA	GDLTQGGSQAGEAPVRWPGQVALEIFR	GGA	TGA	FALSE	FALSE	TRUE	FALSE	intron	ENSMUSG00000017491	Rarb		27	FALSE	5
+chr9:108832830-108833224	GGTGGCCGCACGCTCCTTTCCTCCCAGTTCCTTCGTCATGTTCCGCGGCCTTCGACAGCGCTTCCACCTCACGCTCTCCCTCTCGTTTGCAACTGTGCAACCCAGCGGGCTACTCTTCTACAACGGGCGCCTGAACGAGAAGCATGA	GGRTLLSSQFLRHVPRPSTALPPHALPLVCNCATQRATLLQRAPEREA	GGT	TGA	FALSE	FALSE	TRUE	FALSE	intORF	ENSMUSG00000023473	Celsr3	protein_coding	48	TRUE	2
-chr1:170299291-170299485	GGCTTGATCCCATGCTCCCTGCAAACTCCCATCTCTTCCTCTCAGATGAAAATCCATGCAGCCAGGCATCTGAAGGCTCTGTTGGAGTATACAAGACTGTTAGTACATCTGCAGCACACACGCGCTTTACTCCAAGAACATCCCAGGGATGTGACATTTGATCCTGAAGTCAGAGAAGTTCATAGAACTAACATTTGA	GLIPCSLQTPISSSQMKIHAARHLKALLEYTRLLVHLQHTRALLQEHPRDVTFDPEVREVHRTNI	GGC	TGA	FALSE	FALSE	TRUE	FALSE	dORF	ENSMUSG00000102752	Gm7694	protein_coding	65	FALSE	2
+chr16:5941233-5941310	GGACTTATTTCAGGTTTGGGTAAGAAGAAAATGAGCATGTCTGTCCTCTCTCCTTTTCAGTCTTCACAAAACTCCTATTAG	GLISGLGKKKMSMSVLSPFQSSQNSY	GGA	TAG	FALSE	FALSE	TRUE	FALSE	intron	ENSMUSG00000008658	Rbfox1		26	FALSE	2
-chr2:126367065-126367220	GGTAACCCAATCACAAAAGAACTCATACAATATGTACTCACTGATAAGTGGATATTAGCCCAGAAACTTAGAATACCCAAGATAGAAGATACAGTTTGCAAAACACATGAAACTCAAGAAGAACGAAAACGAAAGTGTGGACACTTTGTTCCTTCTTAG	GNPITKELIQYVLTDKWILAQKLRIPKIEDTVCKTHETQEERKRKCGHFVPS	GGT	TAG	FALSE	FALSE	TRUE	FALSE	intron	ENSMUSG00000060131	Atp8b4		52	FALSE	2
+chrX:105122067-105122156	GGGAATTCATTGACAAAGACTATCGCCACCAGTTCCCGGAGATCCTCAGACGAGCAGCAGTCCACCTGGAGTGCATTTTTCGGTTTGAACTGA	GNSLTKTIATSSRRSSDEQQSTWSAFFGLN	GGG	TGA	FALSE	FALSE	TRUE	FALSE	intORF	ENSMUSG00000031227	Magee1	protein_coding	30	FALSE	2
-chr5:128816102-128816356	GGCCCTGCATCTCCAATAGTTATTAGAGTCTCATTTAAACTAATCTCAATAGCAGGAAAAACAAACCAACAAACAAACAAACAAGCCCCAAGACTCTGCTTAGCTCCAGCCCACACTTATTGTCCTGGCACAGGATGGCTTCTAGAGCAAGTGACCTGTGCCCGTGTCGTTTATCCCTCCTGTATGCATGTCTGTCTTGAATCTGTCATTGCATCTGTGGCCTGTTCCTCCCTTCCTGGCAACTGCCCCTGCAGGTGA	GPASPIVIRVSFKLISIAGKTNQQTNKQAPRLCLAPAHTYCPGTGWLLEQVTCARVVYPSCMHVCLESVIASVACSSLPGNCPCR	GGC	TGA	FALSE	FALSE	TRUE	FALSE	intron	ENSMUSG00000029420	Rimbp2		85	FALSE	6
+chr7:105557871-105557999	GGGCCACCCACCTTCAGAGCCCTGCGGCACACCCTGCCGCCTGGCCACTCTGTGTGCCCAGCTCTCAGCCCGAGCAGACAGCCCTGCTTTGTGTCGCCACTTGATGCCCAATGGGAGCCTCCCAGATGCTAA	GPPTFRALRHTLPPGHSVCPALSPSRQPCFVSPLDAQWEPPRC	GGG	TAA	FALSE	FALSE	TRUE	FALSE	intORF	ENSMUSG00000037049	Smpd1	protein_coding	43	FALSE	3
-chr17:71508684-71508806	GGAAGGTTGACATTTTTGTTTCTTCCAATGCAGAACAAGAATGTGAAACTGTTAAACAGGAAAACACTCGACTACAGAGTATCGTTGATAACCAGAAGTATTCAGTCGCTGACATTGAGAGAATAA	GRLTFLFLPMQNKNVKLLNRKTLDYRVSLITRSIQSLTLRE	GGA	TAA	FALSE	FALSE	TRUE	FALSE	other				41	FALSE	7
-chr14:60517721-60517921	GGTCGCCCTAAGTCTCCTTCAATCTTCCTTCTGTCCTCTCTTGGTGGGGACCATGATGGTGACCAGAAGGCTGCGTTTCTCGGAAAGCTGACTGCTGGGAACATTCGTGGCTGCCCTACAGCTAAGTTCTGGGGCACAGAGTTCAGGACCCAGGATTCTCTAGGATTTCCTCTCAATCACAGGCAAGATCAAGACAACAAATGA	GRPKSPSIFLLSSLGGDHDGDQKAAFLGKLTAGNIRGCPTAKFWGTEFRTQDSLGFPLNHRQDQDNK	GGT	TGA	FALSE	FALSE	TRUE	FALSE	intron	ENSMUSG00000101797	Gm29266		67	FALSE	2
+chr16:94459995-94460066	GGCCGACGAGAAACTATCTGGACAGGCTACTCGGTCAAGCCAGTCTCCAAAAAAGCCTTCCAACAGTATTATTGA	GRRETIWTGYSVKPVSKKAFQQYY	GGC	TGA	FALSE	FALSE	TRUE	FALSE	intORF	ENSMUSG00000040785	Ttc3	protein_coding	24	FALSE	2
-chr7:120982042-120982140	GGGCGGCGGGGCCGGGGGAGAGCCCGGGGCAGCGGCCGAAACGGCAGGGCGGCGGCAGAGCCCGCTGCCCCCGGACGTCCCCGGCGACATGCTGGCAGATAA	GRRGRGRARGSGRNGRAAAEPAAPGRPRRHAGR	GGG	TAA	FALSE	FALSE	TRUE	FALSE	uoORF	ENSMUSG00000030878	Cdr2	protein_coding	33	FALSE	3
+chr12:38427326-38427427	GGCAGGGTGGAGTTAGAGAATGTTTTCAATCGCTTTGCATATGGTTATAGTCTAAGCTGCTTCTCTTCCTTTTTTCAGAATGAAGAACAAATTTTGGTACTTTGA	GRVELENVFNRFAYGYSLSCFSSFFQNEEQILVL	GGC	TGA	FALSE	FALSE	TRUE	FALSE	other				34	FALSE	4
+chr19:25012830-25012898	GGGACTGGATGGGAGGAGAGGATCTTACAAGGGAAGGAAAATAGAATATATTGTTCTGGAGAGACAAAGTAG	GTGWEERILQGKENRIYCSGETK	GGG	TAG	FALSE	FALSE	TRUE	FALSE	intron	ENSMUSG00000052085	Dock8		23	FALSE	3
-chr14:64815571-64815864	GGCACCCTGCTTGAGTTCCAGGGGGTTTGTGTTGAATCCGCCTACGAACCCTGCTGTCCCTCTACCATAGACAGGAAGGAGAGCACTGTGGAGCTCAAGGCTCTGGCTCTCTGGTGTTACGTGACTCTGCCATGGCTTCCTTTGCTCCTTATCGACACTGACAGGCCCTTAAGTAGATGTTTCTTCAAATTTACACGTAGAATAAAAGTTTTTAATATCCAGAGTCCAAGAATGGAGCAAGCTGCCTCAGAGTTAATGTGGCCATTTAATGACTACTGGTCAGTGACACCAGACTAG	GTLLEFQGVCVESAYEPCCPSTIDRKESTVELKALALWCYVTLPWLPLLLIDTDRPLSRCFFKFTRRIKVFNIQSPRMEQAASELMWPFNDYWSVTPD	GGC	TAG	FALSE	FALSE	TRUE	FALSE	intron	ENSMUSG00000021972	Hmbox1		98	FALSE	7
-chr9:61932120-61933244	GGAACGCAGAGTCTGTACTCCCACAATCTAAAACGCTCCGAGAAGATAAGAACCACAATATGTATGTGGCAGGATGTACAGAAGTAG	GTQSLYSHNLKRSEKIRTTICMWQDVQK	GGA	TAG	FALSE	FALSE	TRUE	FALSE	other				28	TRUE	2
-chr3:102644271-102644402	GGGGTGGGCTCCTTCCCAGAGCTGGGCAGATCCTGTGAGTGCTGGCTGATTGGGAATGTGCACCATCAAGCCTGCTCTTGGGTGTCTGTGAAGCTCCTTTGGTGGAGTTCTGTCAAGTTTGAGGTCTTTGGATGA	GVGSFPELGRSCECWLIGNVHHQACSWVSVKLLWWSSVKFEVFG	GGG	TGA	FALSE	FALSE	TRUE	FALSE	other				44	FALSE	2
+chr17:26655907-26655993	CATTTCTTGGTGAAGGGGCTGGTTCCCATTGCAAAGCCCCCCTCCCCCCAACAGTTACATTCTGCAGTGCCAAGGGATAGGGCCATGTGA	HFLVKGLVPIAKPPSPQQLHSAVPRDRAM	CAT	TGA	FALSE	FALSE	TRUE	FALSE	dORF	ENSMUSG00000001576	Ergic1	protein_coding	29	FALSE	3
-chr14:18680649-18680945	CATATTATGGCAGACGTCTCAACTGAGTCTATGAAAGCTAGAAGATCCTGGGCAGATGTCCTACAGACCTTAAGAGAACACAAATGCCAGCCCAGGCTACTATACCCAGCAAAACTCTCAATTACCATATACAGAGAAAACAAGATATTCCATGACAAAACCAAATTTACACAATATGTTTCCATAAATCCAGCCCAAGGAGAATGGAAAATAGGAACACATGGAGGGAAGCTATACCCTAGAAGAAGCATGAAAGTAATCTTTCAACAAACGCAAGAGAAGATAGACACACAAACATAA	HIMADVSTESMKARRSWADVLQTLREHKCQPRLLYPAKLSITIYRENKIFHDKTKFTQYVSINPAQGEWKIGTHGGKLYPRRSMKVIFQQTQEKIDTQT	CAT	TAA	FALSE	FALSE	TRUE	FALSE	intron	ENSMUSG00000058317	Ube2e2		99	FALSE	4
-chr5:77390516-77390575	CATATTTCTGAAATAGAAGCAAAGTCCAAAGAAAGGCAAGAGCAAGCAATAGAAGAACCTTGA	HISEIEAKSKERQEQAIEEP	CAT	TGA	FALSE	FALSE	TRUE	FALSE	intron	ENSMUSG00000106828	Gm34648		20	FALSE	2
+chr13:107029528-107029770	CATCTGGATTACATGGTGACCGTGAATAATAAAAAGCACCAAAAACATGAGGGAGAGAGAGGGAGGGAGAGACAGAGACAGAGACAGAGAGAGATGATGGAAACTGCATGTGAAAGAGGAAGGAGAAGGATAACCAAAAGTGGAGTGGAAACTTATGGGTTCGTTGGAAAGCCAGTCGAATGGTGTTTTGCTGGGGCAAACATGAGAAGGAATGTCTTCCTGAAGTGGACGCAGGTGAAAGGTTAA	HLDYMVTVNNKKHQKHEGERGRERQRQRQREMMETACERGRRRITKSGVETYGFVGKPVEWCFAGANMRRNVFLKWTQVKG	CAT	TAA	FALSE	FALSE	TRUE	FALSE	lncRNA-ORF	ENSMUSG00000071181	3830408C21Rik	lncRNA	81	FALSE	2
+chr11:78839274-78839432	CATTTGGTGAGGTGGTTCTCGTCATTGCAGCCATGTCTCCAGCGTCTTTTATGTCTGCTTTTCCAGACAGAAACGATATGCAATTTGGGGAGAATTTGGAGTTTTTTTGCTTCTTCTCTGTGTTTCTCATTTTTGCCTATCTGTTCTTTTACTTTGCCCTGA	HLVRWFSSLQPCLQRLLCLLFQTETICNLGRIWSFFASSLCFSFLPICSFTLP	CAT	TGA	FALSE	FALSE	TRUE	FALSE	dORF	ENSMUSG00000072640	Lyrm9	protein_coding	53	FALSE	2
-chr4:65729288-65729404	CACCCTCTTTGGAGAGATGCTACATGGTTACAACAACCGGACACAACATGTAAACCAAGGCCAAGTCTTCCAAATGACATTCAGGTACGGGGCAGATGCTGGCACGTTTACAGTCATTGA	HPLWRDATWLQQPDTTCKPRPSLPNDIQVRGRCWHVYSH	CAC	TGA	FALSE	FALSE	TRUE	FALSE	other				39	FALSE	7
-chr3:104178550-104178687	CACCAGAGACAACCAGATGGCGAAAGACAAGTGCAAGAACATATGCAACAGAAACCAAGACTACTTGGCATCATCAGAACCAAGTTCTTCCACCACAGCGAACCCTGGTTACCCCAACACACCAGAAAAGCAAGATTATGA	HQRQPDGERQVQEHMQQKPRLLGIIRTKFFHHSEPWLPQHTRKARL	CAC	TGA	FALSE	FALSE	TRUE	FALSE	intron	ENSMUSG00000052539	Magi3		46	FALSE	3
-chr5:48751249-48751416	CACAGAGAGATCGCGCATATCGTTGCTCAGAGACAAATAAGCAAATCGAATTTTGCTGTCTTTCTCAATAGTACCAAATTGTCTGTTTTGTGCTGTGACTTGGCTCAGGTTTTCTTAATCTTGTTTACTTCTGTGTCTCCTTTCTTCTTCTCCAGGGGAATCACATATTGA	HREIAHIVAQRQISKSNFAVFLNSTKLSVLCCDLAQVFLILFTSVSPFFFSRGITY	CAC	TGA	FALSE	FALSE	TRUE	FALSE	intron	ENSMUSG00000029088	Kcnip4		56	FALSE	2
-chr5:89132415-89132561	CACTCCCCGAATACTGCCAATTGCATCGCAACTTACCTTTTGTCAGATGATGGGAGACTCTTTGGAGGCTCTATTCGGATTGTGGGGTCCCATTCCCCAGGTGGAAGGACAATGACTTCATCTAAGAACTCATCAATGCCAGCAATCAGG	HSPNTANCIATYLLSDDGRLFGGSIRIVGSHSPGGRTMTSSKNSSMPAI	CAC	AGG	FALSE	FALSE	TRUE	FALSE	other				49	FALSE	7	-chr5:89132391-89132561	CACTCCCCGAATACTGCCAATTGCATCGCAACTTACCTTTTGTCAGATGATGGGAGACTCTTTGGAGGCTCTATTCGGATTGTGGGGTCCCATTCCCCAGGTGGAAGGACAATGACTTCATCTAAGAACTCATCAATGCCAGCAATCAGGTCGTGTCTGTCTTTCGCTTTGTAA	HSPNTANCIATYLLSDDGRLFGGSIRIVGSHSPGGRTMTSSKNSSMPAIRSCLSFAL	CAC	TAA	other	57
-chr5:49031344-49031406	CATTCAAGGTGCTGTAAGGTACCCTGCATGCTACTGGAGGAAAAAAGTAATCCTCAATATTGCTGA	HSRCCKVPCMLLEEKSNPQYC	CAT	TGA	FALSE	FALSE	TRUE	FALSE	intron	ENSMUSG00000029088	Kcnip4		21	FALSE	4
-chr17:15805624-15805734	CATGTCCTGTTGGCCAGTGGGACTGACAGACAAAGGCTGGCAGGAAACGGGGAGTCTTTTGTGAAGATGTGTTTCTTAGAAGTGATATTGCCAATGGGTGGGATTGTGTGTTGA	HVLLASGTDRQRLAGNGESFVKMCFLEVILPMGGIVC	CAT	TGA	FALSE	FALSE	TRUE	FALSE	dORF	ENSMUSG00000048027	Rgmb	protein_coding	37	FALSE	6
-chr18:31444101-31447214	ATCTGCCCGGAGTTCTTTCAGCACCTCGGACAGAGCACGCAGAAAACATGGCTCCTATCACCACCAGCCGCGTGGAATTCGATGAAATTCCCACAGTGGTGGGCATCTTCAGTGCTTTTGGCCTCGTCTTCACTGTCTCTCTCTTTGCCTGGATCTGCTGTCAGAGAAGATCAGCCAAATCCAACAAGACTCCTCCATACAAGTTTGTGCACGTGCTTAAAGGAGTTGATATCTACCCAGAAAACCTAA	ICPEFFQHLGQSTQKTWLLSPPAAWNSMKFPQWWASSVLLASSSLSLSLPGSAVREDQPNPTRLLHTSLCTCLKELISTQKT	ATC	TAA	FALSE	TRUE	FALSE	TRUE	uoORF	ENSMUSG00000024261	Syt4	protein_coding	82	TRUE	7
-chr11:77529709-77529813	ATTTGTACATTTCTAGTTCCCTTTGGTGAAGGGAAAAATGATTTTGCAAGACCTAGATTTTGGCTTGGTTTCTTGCCTCCTTTTTTGGCAGCCTTCATCTTTTCCTAA	ICTFLVPFGEGKNDFARPRFWLGFLPPFLAAFIFS	ATT	TAA	FALSE	TRUE	FALSE	TRUE	dORF	ENSMUSG00000017291	Taok1	protein_coding	35	FALSE	7
+chrX:135799466-135799708	ATAGAGAACTTGCTAATATGGACACTGAGAGTATTCCCAAAAAGGCTAATTCTCCAGCTGGATTCCAGCCTTCCTATGGCTCAGAGGAGGGAACCAATATGGGGTCCTGGTACCGTGCCAGGCCTGTCCCCAAAGGAGAGGCCTATGAGAATTCCGATTTCAAATGGGCAGATAAACCCTCAGGAAGTCCCTCCTTTTGGAATAGAGATGAAGCCAGTACAAGATTTCGTCCTAGGAAAAGCATGA	IENLLIWTLRVFPKRLILQLDSSLPMAQRREPIWGPGTVPGLSPKERPMRIPISNGQINPQEVPPFGIEMKPVQDFVLGKA	ATA	TGA	FALSE	TRUE	FALSE	TRUE	intORF	ENSMUSG00000043384	Gprasp1	protein_coding	81	FALSE	3
-chr14:124303503-124303724	ATAGAGGTAAACTGGGGAAAAGTTCAAGGAAAAAAATTGCCAGATTTTCAGATAGATGTTAGAGGACAGGAACCAAAGAATACAGGAGACCTCTATACACAGGTGATGAGAAGGAAACAGATTCTCTCTTGGAGCCTTAGAAGAGTGCACATTCCTGCTGATAGATTCAGTTTACCTCATAGAGACCTGTTGGTCTTTGGACCTCTGAAATTAATTATGCAATAA	IEVNWGKVQGKKLPDFQIDVRGQEPKNTGDLYTQVMRRKQILSWSLRRVHIPADRFSLPHRDLLVFGPLKLIMQ	ATA	TAA	FALSE	TRUE	FALSE	TRUE	intron	ENSMUSG00000025551	Fgf14		74	FALSE	2
-chr18:42990365-42990478	ATATTTCTCCAGAGAACATGTACAGTCAGTAAGCATATGAAAATGATTGGTCAATATTACCAATCCTTTGGAAAATGCAAATCAAAACAATACTTCCTCTCAAACTCACTAGAATGA	IFLQRTCTVSKHMKMIGQYYQSFGKCKSKQYFLSNSLE	ATA	TGA	FALSE	TRUE	FALSE	TRUE	intron	ENSMUSG00000024500	Ppp2r2b		38	FALSE	3
-chr6:42668372-42668587	ATCTTCAATGGTTTGATCAGCCTATCAACAAAGACTGAAAGGTTTAATGTTACACTCATATCAGAGATAGAAAGGGATGTTGATCAGTTGATGCACAAAACTATAGCTGAATTAGTTGAGAGAAGGGAAGTAAAAGGAAAAAAATGGGGCTACTTAAATATTCAAAGTGTGGATGAAAAGCTGCTGTCTTCCGATAATAGAACACAGTTGTATGGTTAG	IFNGLISLSTKTERFNVTLISEIERDVDQLMHKTIAELVERREVKGKKWGYLNIQSVDEKLLSSDNRTQLYG	ATC	TAG	FALSE	TRUE	FALSE	TRUE	other				72	FALSE	2
-chr16:92696230-92696385	ATCATATGTATATATTTATATATACGAGCACATACATTAGTAGCACAATCTTTTAAAGTTACGGCTCTTGCTTTTGAGAAACGAAGTGAGTTTTTCATGGTAAGAGGGGCGCTCTGTATGGAAGACACTCCTAAGTTTTGTATTTTGTTGAGACTCTAA	IICIYLYIRAHTLVAQSFKVTALAFEKRSEFFMVRGALCMEDTPKFCILLRL	ATC	TAA	FALSE	TRUE	FALSE	TRUE	other				52	FALSE	2
-chr5:48967623-48967763	ATACTACATTGGCTCACCATGTCTTCTGAATTGAGCCACAGAGTTCGATCGTTTTATGTTTCCCACATCTCATTGCATGATGTGTACCTTCTATTAGCTATATTCTTAGGAATCCCTGCTGATCTTTTAAAAGAGCTTAAATAA	ILHWLTMSSELSHRVRSFYVSHISLHDVYLLLAIFLGIPADLLKELK	ATA	TAA	FALSE	TRUE	FALSE	TRUE	intron	ENSMUSG00000029088	Kcnip4		47	FALSE	3
+chr3:146983780-146983872	ATTTTAATGGAGTCTGAATTTGAGGGTGAGAGAATACATTTGCTAACACGAATCATGGGTCAAATTATCCCTGTGTGCTTTGCTTCCTGTATATGA	ILMESEFEGERIHLLTRIMGQIIPVCFASCI	ATT	TGA	FALSE	TRUE	FALSE	TRUE	dORF	ENSMUSG00000036745	Ttll7	protein_coding	31	FALSE	2
+chr2:68940669-68940887	ATTCTCAATTCTGAATATCTATGCGCCAAATGCAATGGCACCCAAATTCATAAAAGAAACTTTACTAAAGCTCAAAGCACACATTACACCACATGCAATAATAGTGGGAGACTTCAACACCCCACTCTCATCAATGAACAGATCATGGAAACAGAAACTAAACACAGACACAGTGAAACTAGCAGAAGTTCTGAAACAAATGGATTTAACAGATATCTATAG	ILNSEYLCAKCNGTQIHKRNFTKAQSTHYTTCNNSGRLQHPTLINEQIMETETKHRHSETSRSSETNGFNRYL	ATT	TAG	FALSE	TRUE	FALSE	TRUE	intron	ENSMUSG00000027035	Cers6		73	FALSE	3
+chr19:10448822-10448935	ATCCCCTTTTTGGGGCCCAGAAGAGGAAGGCCGAGGCGTTTGGCCACGGCCTGGTCATCAGGCCCATCCCCAGCTTCAGGTGCCGGCTGGGCCCTGGACACTGAGGATAGTATATAG	IPFLGPRRGRPRRLATAWSSGPSPASGAGWALDTEDSI	ATC	TAG	FALSE	TRUE	FALSE	TRUE	dORF	ENSMUSG00000024743	Syt7	protein_coding	38	FALSE	2
-chr4:108235015-108235272	ATACCCAGCACCACACACAACAAAAAGTTGAATGTTTCTTCTGTTCAAATATGTGTATCTGTCAGGCATAAATGGCTCATGCCTGCAATCTCAACACTCAGGAAACTGAGCAGGAGTAGTGCTGTGAGTTTGAGGCCAGCCTGGGTTAGAGTGACATGTAGTGGATCCTCATTATGTGTTCATGTTAGAAAAAGCTCAAGAGAAGAGTGGGCTACTGCTGCGGCTGCGGCTGGATGGCTACCTGTGGAGTCGGCTGAATAA	IPSTTHNKKLNVSSVQICVSVRHKWLMPAISTLRKLSRSSAVSLRPAWVRVTCSGSSLCVHVRKSSREEWATAAAAAGWLPVESAE	ATA	TAA	FALSE	TRUE	FALSE	TRUE	dORF	ENSMUSG00000034636	Zyg11b	protein_coding	86	FALSE	3
+chr6:45352523-45352765	ATCAGAGTAAAACCGAAGACAAAGGCTTCCCTTCTGAGTCCATCAGTCATGGGTGGTTCATCAGGGATAGGTAGGGCCCTTGGAATTACTCAAAGAGCTGTACTTGGCTGCTGTGAGTCTCAGTTTTCTGTAGGCATCACTTGCTGTGAGATAATTTTAAAACTTCTGTGTAATTGTCTGAAGGAAGCATTTCAAAGATCTTTCCCCTATCTCCAAGCTCTTGTATTATTTCTCTGTCGTCTTTGA	IRVKPKTKASLLSPSVMGGSSGIGRALGITQRAVLGCCESQFSVGITCCEIILKLLCNCLKEAFQRSFPYLQALVLFLCRL	ATC	TGA	FALSE	TRUE	FALSE	TRUE	intron	ENSMUSG00000039419	Cntnap2		81	FALSE	6
+chr6:13086101-13086169	ATACGTGTGAGGTGTGCAAAATCATCATCCATCCATCTCTGCAGAATCGCCCTTTACCTAGGCCTCATGTAG	IRVRCAKSSSIHLCRIALYLGLM	ATA	TAG	FALSE	TRUE	FALSE	TRUE	dORF	ENSMUSG00000029571	Tmem106b	protein_coding	23	FALSE	7
+chr1:93788193-93788453	ATTTCTGGGGCACTTCCCAGGTCAGTCTTAGACGATCTGCAGGTTATGTACAGAGTGACAGCCACATCATGGCCTCATACTGCTGGGCGGGGTGAGCTTTGGGCTGTCTCCTCTGCCCAGTGTGATTTATCAAGGGCTACCTCAGTGGGAAAGCATATGGAGAGAATCCCAAGGCTGCTACTTGCTTTGGAGAGAAAGTATTCTTGTGGGGCATTTGGAAAATCCAAAGATATCAGTGTGCATGGGCACAGGATGGACCCCTGA	ISGALPRSVLDDLQVMYRVTATSWPHTAGRGELWAVSSAQCDLSRATSVGKHMERIPRLLLALERKYSCGAFGKSKDISVHGHRMDP	ATT	TGA	FALSE	TRUE	FALSE	TRUE	dORF	ENSMUSG00000026280	Atg4b	protein_coding	87	FALSE	7
-chr14:124469696-124469764	ATCACAGGTGTATATTTTTGTCCTTTGATATCATGCAGAATAACTCCCTGTATCAAAGATGTTAGCATGTAG	ITGVYFCPLISCRITPCIKDVSM	ATC	TAG	FALSE	TRUE	FALSE	TRUE	intron	ENSMUSG00000025551	Fgf14		23	FALSE	4
-chr13:100283785-100283856	ATCACAAGATTACCGAGGAAGGATACAGAAATTTCTTTCAAGCCCTGGACAACTTGCCAAACCTACAAATGCTGA	ITRLPRKDTEISFKPWTTCQTYKC	ATC	TGA	FALSE	TRUE	FALSE	TRUE	intORF	ENSMUSG00000078942	Naip6	protein_coding	24	FALSE	7
+chr13:99422325-99422597	ATTTATAAAACGAGTATTAGAAAGCTCCTAAATTTCATAAGCTATTGGAAACACTTAAAACATTCATATACACTGGGGAAACCATTCACTATGATATGTAACGTTAAGGGAAAAAAATTTTCTTTTGAATTCCATGGAAAATGGTGTTTGGGCGAGGGGTCGGTCACTGTGTCCAGTCCCATCACAAGACTGAGAAAGCATGCATGGGGTTCGGGGTTTGGAAAAAGAGGACAGAATTGGTTAAAATTGAAATGGAGGATTATCGCTAAGATTTAG	IYKTSIRKLLNFISYWKHLKHSYTLGKPFTMICNVKGKKFSFEFHGKWCLGEGSVTVSSPITRLRKHAWGSGFGKRGQNWLKLKWRIIAKI	ATT	TAG	FALSE	TRUE	FALSE	TRUE	dORF	ENSMUSG00000052727	Map1b	protein_coding	91	FALSE	2
-chr14:124616846-124616926	ATATATAGCTCACTTGATAGAGTACTTGCCCAGCATATATTAAGCCCTGTGTTTGAACTCCAGCTCTGCATAAACAAGGCATAA	IYSSLDRVLAQHILSPVFELQLCINKA	ATA	TAA	FALSE	TRUE	FALSE	TRUE	intron	ENSMUSG00000025551	Fgf14		27	FALSE	2
-chr17:64309313-64309501	AAAGCAATACAAACCTTCATAATCGCACTGAGACAGAGCATACTCCAGCAGTTTGTAATGTCTCAAGTGTCCAGAATGGAATTATGTTGGTTCATACTGACTCTTATGATCCAGACAGCAAGCATGATGAGAATGGCTCTCTTCAACTTGGCGCTGAAGCTGTGGAAGGTGGTAGACATCAGAAGGGGTTAG	KAIQTFIIALRQSILQQFVMSQVSRMELCWFILTLMIQTASMMRMALFNLALKLWKVVDIRRG	AAA	TAG	FALSE	FALSE	TRUE	FALSE	intORF	ENSMUSG00000024083	Pja2	protein_coding	63	FALSE	3
-chr14:124615426-124615521	AAGGCGATGGGAGAGACTATTGAATGTTTCTATTCTCAAAAACAGTATCCTTTATCAGTGTTTTGCCAGCAATTTAAAAATAAATTGTCTTCATTTTGA	KAMGETIECFYSQKQYPLSVFCQQFKNKLSSF	AAG	TGA	FALSE	TRUE	FALSE	TRUE	intron	ENSMUSG00000025551	Fgf14		32	FALSE	3
-chr6:145073825-145074019	AAGTGCTGTCTAATAGAGTGGCAGACAAAGCGACCAACCAGAGAAAGATGTGACAGGCTAGGGTACATCCAAGTCTCACAAGAACAGAGAAGAATGGGGTGCCACTTAAGAGAGACCAGTAGAGAGGAAGAAGGCAGTTTTACCAGGACAGTTATAGAGAGACAGGATGCAGAGAGAGAACGAGCTAGACACAGGTGA	KCCLIEWQTKRPTRERCDRLGYIQVSQEQRRMGCHLRETSREEEGSFTRTVIERQDAERERARHR	AAG	TGA	FALSE	TRUE	FALSE	TRUE	intron	ENSMUSG00000030268	Bcat1		65	FALSE	2
+chr7:25693145-25693369	AAATGCATTAGGTTCTGTCCTCAGCACAGAGGTGAAAAAAGTAACAGTGAGGAAGAAAAAGAAGTTGGAGTCTTTAGGAGCAGACACTTGCAAATCCTAGCACGTGGGACGGGGGAGGCAGGAGATCAGGAGTCTGAGGCCAGCCTGGACTACATGAGACCTTGTCTGGAGGCTGAGGCAATAAGATCTCTTAAACCCAAGCATTCAAGTCCAGCACAGGCAGACTAG	KCIRFCPQHRGEKSNSEEEKEVGVFRSRHLQILARGTGEAGDQESEASLDYMRPCLEAEAIRSLKPKHSSPAQAD	AAA	TAG	FALSE	FALSE	TRUE	FALSE	intron	ENSMUSG00000002603	Tgfb1		75	FALSE	7
+chr5:64829546-64829800	AAATGCAGTATCCAGCCTATTAGTCCTTGCCAGAGACCTTCGACTTTCTGCCACATTTTGTGTTTGACGACAGAAAGAATTCTGTCCCTGTTACCAGCTAGCGAGACCTACAAGATGTCAAGCTGGACCCACCGTCTCGCCTTCGCCCTCCCCACGATTCGCCTGTTGACCTGGCTCACCTGCTCAGCTAAATCAGCTCCTTTGTCCTCTGTGGCACCTGAAGCTCATGTGGAGGGCTTTGACATCCCTGGGAGCTGA	KCSIQPISPCQRPSTFCHILCLTTERILSLLPASETYKMSSWTHRLAFALPTIRLLTWLTCSAKSAPLSSVAPEAHVEGFDIPGS	AAA	TGA	FALSE	FALSE	TRUE	FALSE	dORF	ENSMUSG00000029178	Klf3	protein_coding	85	FALSE	3
+chr2:21826283-21826366	AAAGATGATCACAAACAACCCCCACCTTCAGAAAAAACGGTGCTCCAAGAAGGGCTTAGGCCGGTCCATCATGAGGCGCATCACTGA	KDDHKQPPPSEKTVLQEGLRPVHHEAHH	AAA	TGA	FALSE	FALSE	TRUE	FALSE	intORF	ENSMUSG00000045967	Gpr158	protein_coding	28	FALSE	5
-chr1:39386095-39389378	AAAGATCCGGAAGCTGGTGGCCATGGGGATCCCCGAGTCGTTACGTGGAAGGCTGTGGCTGCTTTTCTCAGATGCTGTGACGGACCTGGCCTCACACCCTGGGTACTATGGGAATCTGGTGGAGCAGTCTCTGGGGCGCTGCTGCCTGGTGACAGAGGAGATAGAGAGGGACCTGCACCGCTCTCTCCCTGA	KDPEAGGHGDPRVVTWKAVAAFLRCCDGPGLTPWVLWESGGAVSGALLPGDRGDREGPAPLSP	AAA	TGA	FALSE	FALSE	TRUE	FALSE	intORF	ENSMUSG00000003134	Tbc1d8	protein_coding	63	TRUE	7
+chr16:4896084-4896149	AAGGGGAGAGAGAGAGAGGAGAGAAGATCAGAAGCCAGAACAGAGGACCTAGAAAACCAGACCAAATAG	KGREREERRSEARTEDLENQTK	AAG	TAG	FALSE	TRUE	FALSE	TRUE	intron	ENSMUSG00000022517	Mgrn1		22	FALSE	3
+chr2:24988223-24988339	AAACATTCTCTTATATACATGGAGGAGTGTGTTTTGATGGTGATTCCAAATCTAGCCAAGTTCACTATGAAGGTTAACCGTCACACCTCTTTTCTAGATTGTGTTATGCAGAAAAGCTAA	KHSLIYMEECVLMVIPNLAKFTMKVNRHTSFLDCVMQKS	AAA	TAA	FALSE	FALSE	TRUE	FALSE	intron	ENSMUSG00000036833	Pnpla7		39	FALSE	5
+chr12:78383210-78383494	AAAAAAATGAAGAAAACCCAAAGGGAGACGACTCTGGAGATAGAAACCCTGGGAAAGAAATCAAGAATCATAGATGCGAGCATCAGCAAGAGAATACAAAAGATGGAAAAGAGAATCTCAGCTGCAGAAGATCCCATAGAGAACATAGACACAACACTCAAAAGAAATGCAAAATGCAAAGAGATCCTAACCCAATTCATTCAGGAAATCCAGGACACAATAAGAAGACCAAACCTAAGGATAATAGGTATAGATGAGACTGAAGGTTTTCAACTTAAGGGCCAGTAA	KKMKKTQRETTLEIETLGKKSRIIDASISKRIQKMEKRISAAEDPIENIDTTLKRNAKCKEILTQFIQEIQDTIRRPNLRIIGIDETEGFQLKGQ	AAA	TAA	FALSE	FALSE	TRUE	FALSE	intron	ENSMUSG00000047454	Gphn		95	FALSE	7
+chr3:108623391-108624620	AAAAAGAGCCTGCAAATGGAGCACAGAACCCAGTTCCAGCTAAACAAGAAAAAAATGAGCTTCGAGATTCCACTGAACAATTTCAGGAATATTACAGGCAAAGACTGCGGTACCAGCAGCACCTAG	KKSLQMEHRTQFQLNKKKMSFEIPLNNFRNITGKDCGTSST	AAA	TAG	FALSE	FALSE	TRUE	FALSE	intORF	ENSMUSG00000040389	Wdr47	protein_coding	41	TRUE	3
-chr8:72946920-72947207	AAAAAAACCATCCAAGATCTAAAAATGGAAGTAGAAACACTGGAGAAAACCCAAAGGGAGACAACTCTGGAGATAGAAACCCTAGGAAATAAATCAGGAACCATAGATGTGAGCATCCGCAACAGAATACAAGAGATGGAAGAGAGAATCTCAGGTGCAGAAGATTCCATAAGGAACATGGACACAACAATCAAAGAAAATGCAAAATGCAAAAAAGATCATAACTCAAAACATCCAAGAAATACAGGACACAAAGAAAAGACCAAACCTAAGAATAATAGATATAGATGA	KKTIQDLKMEVETLEKTQRETTLEIETLGNKSGTIDVSIRNRIQEMEERISGAEDSIRNMDTTIKENAKCKKDHNSKHPRNTGHKEKTKPKNNRYR	AAA	TGA	FALSE	FALSE	TRUE	FALSE	intron	ENSMUSG00000004383	Large1		96	FALSE	2
+chr1:9555610-9558278	AAACTGGCATTGCTTCACGAGCCATCAAACCCACCCTGGGACTGGTTGATCCCCTGCACACTCTCCACATGCCTTGCCAGGTGGTTGCCAACAGTGGCTTCGATGTCCTTTGCCATGCTCTGGAGTCATACACCGCCATTCCCTACAGCATGCGGAGCCCCTGCCCTTCCAACCCCATCCAACGACCAGCATACCAGGGTAGCAACCCAATCAGCGACATCTGGGCAGTCCATGCACTGCAGATTGTTGCCAAATATCTGA	KLALLHEPSNPPWDWLIPCTLSTCLARWLPTVASMSFAMLWSHTPPFPTACGAPALPTPSNDQHTRVATQSATSGQSMHCRLLPNI	AAA	TGA	FALSE	FALSE	TRUE	FALSE	intORF	ENSMUSG00000025911	Adhfe1	protein_coding	86	TRUE	2
+chrX:9266133-9266228	AAACTGTTAGCAGGGATCAAGTGTCAAGACGAAGGACATGAAAAGAAACCATTGGCTGTCCTAGGACTTTACTTACTGAAATTCATAATTCTTTTCTGA	KLLAGIKCQDEGHEKKPLAVLGLYLLKFIILF	AAA	TGA	FALSE	FALSE	TRUE	FALSE	dORF	ENSMUSG00000047344	Lancl3	protein_coding	32	FALSE	5
-chr2:45045200-45045316	AAACTAAATAAGACGATAGACTTACAAGGATATACATTTCCTGTAAAAAAAAAAAATGAATTCCCTTATCAGGATTTACTTGAAAGGAATATGTCTTATTACAGAAGGAGAATGCCTTGA	KLNKTIDLQGYTFPVKKKNEFPYQDLLERNMSYYRRRMP	AAA	TGA	FALSE	FALSE	TRUE	FALSE	intron	ENSMUSG00000026872	Zeb2		39	FALSE	2
-chr3:106160373-106161216	AAACTCTCCTGGCCATTGGAGGATGGAAGTTTGGACCTGCCCCGTTCAGTGCCATGGTCTCTACTCCTCAGAACCGTCAGATATTCATTCAGTCAGTTATCAGATTCCTTCGTCAATATAACTTTGATGGCCTCAACCTGGACTGGCAGTACCCTGGGTCTCGAGGAAGCCCTCCTAAGGACAAACATCTCTTCAGTGTTCTGGTGA	KLSWPLEDGSLDLPRSVPWSLLLRTVRYSFSQLSDSFVNITLMASTWTGSTLGLEEALLRTNISSVFW	AAA	TGA	FALSE	FALSE	TRUE	FALSE	intORF	ENSMUSG00000040809	Chil3	protein_coding	68	TRUE	4
+chr5:89080527-89080808	AAAAATAAACTAAGTTTTTCTGTGGCCCGGGGCAGTGAAAATCAGATTCATACCTCTGAATTTTTGATAAATTCAGGAATTTATGATTACCTAGATTTATTTATATGTCTTATAGTATATAAGCTACCTTCCTTATTTACTTTCAAAACTCTATTTATTTATAGTGCAGGAAAACACACAAGCACTGATCTAGGGTTCCAACCTTTACTGTTTATTTGGAGACCTCACGAGATTGCTCAGGTTGGCCTTAAATTTGAAATTCTCCTGCTTCAGCCTGTGGAGTAA	KNKLSFSVARGSENQIHTSEFLINSGIYDYLDLFICLIVYKLPSLFTFKTLFIYSAGKHTSTDLGFQPLLFIWRPHEIAQVGLKFEILLLQPVE	AAA	TAA	FALSE	FALSE	TRUE	FALSE	intron	ENSMUSG00000060961	Slc4a4		94	FALSE	3
-chr4:91376193-91376267	AAAAACGTTCTTTCGTCTCTTTTCTTTGTTCCTTGGTTTGTTTTTCTTGCACCTTTTTGTTTAGTTGAACGGCAATAG	KNVLSSLFFVPWFVFLAPFCLVERQ	AAA	TAG	FALSE	FALSE	TRUE	FALSE	uORF	ENSMUSG00000008489	Elavl2	protein_coding	25	FALSE	3
-chr1:119658830-119658994	AAACCAGCTTCTTATGTTGAGAGTTATACAAAGAAGGGTAAGGACATTCTGTTTCTTACTCAGTGCTTGCTTGGACTTTGCCATAAAAGCCAGGATCTCTGTATTCTGCTGAGAGTGCATCTGCTGCTATGGAATTGTTCACAGTCTGTACATTCCGTTACTGAGTGA	KPASYVESYTKKGKDILFLTQCLLGLCHKSQDLCILLRVHLLLWNCSQSVHSVTE	AAA	TGA	FALSE	FALSE	TRUE	FALSE	dORF	ENSMUSG00000026384	Ptpn4	protein_coding	55	FALSE	2
-chr6:42669649-42669843	AAGCCCACAGCTTCTAGGTATAGCAGACATTTGCTGGAGAAACAGGACTCATTTAACGAGCTGATAGTTAACAAAGATTCTCAGCATGGATTTCCTGATAGAATTTTTCATACATCGAAGGGTCCAAGGAAGAAGCATAAAGAAAATAACCACTTAGACATAAAAAGCTTGAGGAATTATAAACTAATGGAAGCATAA	KPTASRYSRHLLEKQDSFNELIVNKDSQHGFPDRIFHTSKGPRKKHKENNHLDIKSLRNYKLMEA	AAG	TAA	FALSE	TRUE	FALSE	TRUE	other				65	FALSE	4
-chr14:20455403-20455558	AAACAGATTTTATGTGCACGAGTGTTTACGTGCAAACATGTACATGCACCCAGCCACTTGCATGCCTATTTTTCTCACAGAGACTGGGAGAGGGTGTTGGAAACCCTAAAATGGAAGCTACAGATGCTTGTGAACTATTGTGTGAGTGCTGGTATCTGA	KQILCARVFTCKHVHAPSHLHAYFSHRDWERVLETLKWKLQMLVNYCVSAGI	AAA	TGA	FALSE	FALSE	TRUE	FALSE	dORF	ENSMUSG00000021814	Anxa7	protein_coding	52	FALSE	3
+chr5:9484102-9484227	AAACAAAACAAACACCAAAACAAAAGAAAACAGCTACAACAAGAAACTTCAAACAAATGGCCTATTAAGAATATGGAGGTGATAAGTATCCTGGGTTATCTAGGTCACTCTGCACCTAACGACACATGA	KQNKHQNKRKQLQQETSNKWPIKNMEVISILGYLGHSAPNDT	AAA	TGA	FALSE	FALSE	TRUE	FALSE	other				42	FALSE	4
+chrX:7806556-7806768	AAGAGAGCATGTGGATCCATACACCAGACTAACGCGGAAATAGGGTATGAGTATATGGGTTTAATGAGAACACCAAAACTCCAGGAGGTGAGTTTCCATGAAACTCTTTGCCTCGTGAGCGCTTCCAGGCCTCTCGGCCTGCCAAGCAGATTTCAGCGGACTGTGCGTGGCAATCCTAGCTACATAGGAAGATGGAGACCAGTCTGGGCTACATAG	KRACGSIHQTNAEIGYEYMGLMRTPKLQEVSFHETLCLVSASRPLGLPSRFQRTVRGNPSYIGRWRPVWAT	AAG	TAG	FALSE	TRUE	FALSE	TRUE	intron	ENSMUSG00000031153	Gripap1		71	FALSE	2
-chr16:3715469-3715546	AAAAGGGCACAGGGATTCCAGAGCATTCCATGGTGCTGGATGAAAAAACATTCAGAAACATGTCTTCCAAAACATCGTTGA	KRAQGFQSIPWCWMKKHSETCLPKHR	AAA	TGA	FALSE	FALSE	TRUE	FALSE	intORF	ENSMUSG00000022534	Mefv	protein_coding	26	FALSE	2
+chrY:90740025-90740186	AAAAGTGTCAGACCACACCCCTCCTGCTCTGAGACCACTCCCCAAAGTGTGAGAGGAGACCCCTTCCTGTCTAAGACACGCCCCCAAAGTACTAGACCACGCCCCTTCTGGGCTAAGACACATCCTACTGAGAGGGAGGGAGCCACCCAAGAAAGCGGAATTTAA	KSVRPHPSCSETTPQSVRGDPFLSKTRPQSTRPRPFWAKTHPTEREGATQESGI	AAA	TAA	FALSE	FALSE	TRUE	FALSE	other				54	FALSE	2
-chr18:43010419-43010595	AAGACCCTCCACACTATCACAAGGACAAATCTGGACCACTTCCATGCTATGGGATGCCAGAGACTCTCCAGGAGACCAGGTTCTCGTGAAACTTTGTTCCTCAGAACTACAACCAAGCTTTTGGACTTGTCACAAAGACTCCACTGGAATGGGTATGGCACAGAAGATTGTGCCCTGTAG	KTLHTITRTNLDHFHAMGCQRLSRRPGSRETLFLRTTTKLLDLSQRLHWNGYGTEDCAL	AAG	TAG	FALSE	TRUE	FALSE	TRUE	intron	ENSMUSG00000024500	Ppp2r2b		59	FALSE	4
-chr8:36977066-36977281	AAAACACCAACAAGTTCTGCCAGAAACACCTCAGAATCCTTACACATTGGACTTGGAATTTGGATTAATTTTCTGAGCCTTCTGAAAATCATGCTGTTCTCAAATTTTCACAACTCCTACATTCAGTCATGTGACATTATCTTGGATAGTAGCCTGATGTTTAACAAGCTAGGAGCTAGCTTATTGAAGTGGGGGATGCTGTGGGAGAGATATAATTAA	KTPTSSARNTSESLHIGLGIWINFLSLLKIMLFSNFHNSYIQSCDIILDSSLMFNKLGASLLKWGMLWERYN	AAA	TAA	FALSE	FALSE	TRUE	FALSE	other				72	FALSE	6
+chr7:68168062-68168340	AAGACACCTTGGCAGTTACCGGGAGTTAGGGATAGTGAAGTCTGGGGCAGGTCAGAGGGCAGCTACAAACAGGCAACACACAGGAGGACTTTGTTGAAGTTGTCCTCGAACTCGATTGCAGTAGGGAATTTACAGGTCTATGTAGACAGATGGAGAAATGCACAGAACCTGACACGCGTGCCAGGTCACTGTGTTATCGTTATGTTGGATGTAGCAGCAGTTGGGAGCGTTGGGTGGAAAGTACACGGGTGCTCTGTACTGTCTGCACGGGTCTGTGTATGA	KTPWQLPGVRDSEVWGRSEGSYKQATHRRTLLKLSSNSIAVGNLQVYVDRWRNAQNLTRVPGHCVIVMLDVAAVGSVGWKVHGCSVLSARVCV	AAG	TGA	FALSE	TRUE	FALSE	TRUE	intron	ENSMUSG00000005533	Igf1r		93	FALSE	3
-chr4:105231142-105231243	CTGGCTGCACAGCCAGCACTCAGGACTCCCGCACTGTTGTCTCCACACAGGCAAACAACCTATTTTGGAAGGCCACAAGATAAGGCTTTTTTTTTTTTTTTTTAA	LAAQPALRTPALLSPHRQTTYFGRPQDKAFFFFF	CTG	TAA	FALSE	TRUE	FALSE	TRUE	dORF	ENSMUSG00000028517	Plpp3	protein_coding	34	FALSE	6
-chr2:154547088-154547650	CTAGCTTGTGCTGGCCTGCATGCTCTGTCCACTTCCATTGCTGCTCTCATGAGCAAGGTAAGCTCCCTGTTATCTTGCCCTGCACATAGGAGTATGAACAGGCCTCCAAGGTGGACCAGTTTGTCACACGATTTCTGCTGCGGGAGACTGTCAATCAGCTACAAGCCCTGCAGACCTCCCTGGAGGGAGCATCAGACACCCTGGAGGCGCAGGCCCATGGCCAGCGGTTGGATGAAGAAACTATCAAAGCGCAGAGTAGGCCCTGTGGCAGCCGGAGGGCAGGACGCAGAGCCCTAA	LACAGLHALSTSIAALMSKVSSLLSCPAHRSMNRPPRWTSLSHDFCCGRLSISYKPCRPPWREHQTPWRRRPMASGWMKKLSKRRVGPVAAGGQDAEP	CTA	TAA	FALSE	FALSE	TRUE	FALSE	other				98	TRUE	5
+chr2:124316855-124316983	TTGGCTCTAGCTTACAGCCCAGAGGTTTGGTTATTACCATCATGGTGCAGAGCATGGCACACGCAGGCAGTCATGGTATTAGAGAGAGCTGAGAGTTCTCATTTGGATCAGCAAGAAGCAGGGGAAAAGTGA	LALAYSPEVWLLPSWCRAWHTQAVMVLERAESSHLDQQEAGEK	TTG	TGA	FALSE	TRUE	FALSE	TRUE	intron	ENSMUSG00000027200	Sema6d		43	FALSE	7
-chr9:56619538-56619762	CTGGCCCCATCAACCCAACAAGACCTTCGCCTTCATCTCCAACCAGCCAGGCGAGGGAGAGGCCAACAGCACCCGCGCCACTGTGCCTTTCCCCTTCGACATCAAGACGCTCATTATCGCCACCACCATGGGCTTCATCTCCTTCCTGGGCGTTGTCCTATTCTGCCTGGTGCTGCTGTTTCTATGGAGCCGGGGCAAAGGCAACACAAAGCACAACATCGAAATTGA	LAPSTQQDLRLHLQPARRGRGQQHPRHCAFPLRHQDAHYRHHHGLHLLPGRCPILPGAAVSMEPGQRQHKAQHRN	CTG	TGA	FALSE	TRUE	FALSE	TRUE	intORF	ENSMUSG00000049556	Lingo1	protein_coding	75	FALSE	2
+chrX:122945333-122945614	TTAGCCAGACTCACTAGAGGGCACAGGGACAGCATCCTAATTAACAAAATCAGAAATGAAAAGGGAGACATAACAACAGATCCTGAAGAAATCCAAAACCCCATCAGGTCCTTCTACAAAAGGTTATACTCAACAAAACTGGAAAACCTGGACGAAATGGACAAATTTCTAGACAGATACCAGGTACCAAAGTTAAATCCGCTTCAGTATAATGATCTAAGCAGTCCTATATCCCCTAAAGAAATAGAAGCAGTCATTAATAGTCTCCCAACCAAAAAAACACCC	LARLTRGHRDSILINKIRNEKGDITTDPEEIQNPIRSFYKRLYSTKLENLDEMDKFLDRYQVPKLNPLQYNDLSSPISPKEIEAVINSLPTKKT	TTA	CCC	FALSE	FALSE	TRUE	FALSE	other				94	FALSE	4	+chrX:122945333-122945626	TTAGCCAGACTCACTAGAGGGCACAGGGACAGCATCCTAATTAACAAAATCAGAAATGAAAAGGGAGACATAACAACAGATCCTGAAGAAATCCAAAACCCCATCAGGTCCTTCTACAAAAGGTTATACTCAACAAAACTGGAAAACCTGGACGAAATGGACAAATTTCTAGACAGATACCAGGTACCAAAGTTAAATCCGCTTCAGTATAATGATCTAAGCAGTCCTATATCCCCTAAAGAAATAGAAGCAGTCATTAATAGTCTCCCAACCAAAAAAACACCCAGGACCAGATAG	LARLTRGHRDSILINKIRNEKGDITTDPEEIQNPIRSFYKRLYSTKLENLDEMDKFLDRYQVPKLNPLQYNDLSSPISPKEIEAVINSLPTKKTPRTR	TTA	TAG	other	98
+chr10:115839964-115844080	CTGTGCAACTTATCAGGGGAGTTCCGTTTACCCAAAGACCTGTCTTTCTTTGATCAAAGATCTGTTTGA	LCNLSGEFRLPKDLSFFDQRSV	CTG	TGA	FALSE	TRUE	FALSE	TRUE	intORF	ENSMUSG00000034127	Tspan8	protein_coding	22	TRUE	6
+chr6:45244139-45244411	CTATGTAATGTGGGATTTTTAAGTCCCTATAAAGACCAAGACTTAGCATTGGGTTTGTTCTTCTATCTACTTTCTATCTTCCCTTACAAGACAGGGTCTTTCATCATTCTGGAATCTAATTTTAATATTAGAATAATAGTATATTATAGGAACACAATTCTTGTAAACATAACTAACTTTACCTTTAACTTTCAAAAACTTTACAATGAACATAGTATCATTACTTTTAAGATGTTTAAGCATTCATCTCACTACAACTGGTTCATACACATTTAA	LCNVGFLSPYKDQDLALGLFFYLLSIFPYKTGSFIILESNFNIRIIVYYRNTILVNITNFTFNFQKLYNEHSIITFKMFKHSSHYNWFIHI	CTA	TAA	FALSE	FALSE	TRUE	FALSE	intron	ENSMUSG00000039419	Cntnap2		91	FALSE	4
+chr17:57407807-57407959	TTATTTTTCTGGGCTGTGGAAAAAAAAGGACACCATAACCAATGGCACCTTGAGGAAGACAGAGTTAGTTTGGTCTATGTGTTCAGAGTGATGGGCTCAGTATGGAGTGAGAACATGGCAAGAGGTAGAAGGCAAGGCAAGGGGTGGAAGATATGA	LFFWAVEKKGHHNQWHLEEDRVSLVYVFRVMGSVWSENMARGRRQGKGWKI	TTA	TGA	FALSE	FALSE	TRUE	FALSE	intron	ENSMUSG00000004730	Adgre1		51	FALSE	3
-chr9:70600086-70600232	CTATTCTTAACACCTATACTGTCACATCTGGAGAGGCAAGGCAGCCCTGTGGGTAAAGGATGCACAGGGCAGAGCCCTTTGGCAAGCAGTGCTCACTCCTTTGGCTCCAGTAGTCATTTTACATCTCTATGTGTAAAGTCAGGAAGCTGA	LFLTPILSHLERQGSPVGKGCTGQSPLASSAHSFGSSSHFTSLCVKSGS	CTA	TGA	FALSE	FALSE	TRUE	FALSE	dORF	ENSMUSG00000042444	Mindy2	protein_coding	49	FALSE	4
+chr11:72770038-72770124	CTTTTTACCTGCCTCTTGTTCATCATGACTGCTGTACAGTGTATCATTAAGGTTTTAAAGATAGAGGTACAGACCATGTGCTTACACTAG	LFTCLLFIMTAVQCIIKVLKIEVQTMCLH	CTT	TAG	FALSE	FALSE	TRUE	FALSE	dORF	ENSMUSG00000020790	Ankfy1	protein_coding	29	FALSE	3
+chr12:31297670-31298951	TTGGGCGGCAGTGTAACGAGGTGGAGTCCGGTTACTACTTCACCACCCTGGACCACTACATCTACGAAGCCGAGGAAGCCAATCTGGGGCCTGGAGTCATTGTGGTGGAAAGGCAGTACATTCAGGACCGCATTCCTTCCTGGACAGGACCTGGGTTCGTCCGGGTGCCTGAAGGGGCTTATTTGGAGTTTTTCATTGACAACATACCGTATTCCATGGAGTATGAAATCCTGA	LGGSVTRWSPVTTSPPWTTTSTKPRKPIWGLESLWWKGSTFRTAFLPGQDLGSSGCLKGLIWSFSLTTYRIPWSMKS	TTG	TGA	FALSE	TRUE	FALSE	TRUE	intORF	ENSMUSG00000002900	Lamb1	protein_coding	77	TRUE	4
+chr2:26632570-26634840	CTGGGCACTTCCTCACCTAGTCCCTCCTTCGCAGGGCCGGCTCCCAGGCCTCAGGGTCAAGTATGTCTTGCTGGTCTGGCTGGGCATCTTCGTGGGCAGCTGGATGGTCTACGTGCACTACTCGTCCTATTCAGAGCTCTGCCGTGGGCACGTCTGCCAGGTGGTGATCTGCGACCAGTACCGGAAGGGCATCATCTCCGGCTCTGTCTGCCAGGACCTGTGTGA	LGTSSPSPSFAGPAPRPQGQVCLAGLAGHLRGQLDGLRALLVLFRALPWARLPGGDLRPVPEGHHLRLCLPGPV	CTG	TGA	FALSE	TRUE	FALSE	TRUE	other				74	TRUE	4
-chr1:14213026-14213199	CTGCATGCACAGAAAAGACCAGTGGAGTTCTTGACACCAGGACAGCAGAAATGTCAAGGTGAGAGTAGACAGCAAGTGGCCTTAGAAGCTGAGCACAGGACACATTTGGTAATGAGTTCTTCCTACAAGGAGGTGGTACTTGTTACTTCTTACAAGGAGAGGACAAAGCTCAAGTAG	LHAQKRPVEFLTPGQQKCQGESRQQVALEAEHRTHLVMSSSYKEVVLVTSYKERTKLK	CTG	TAG	FALSE	TRUE	FALSE	TRUE	intron	ENSMUSG00000025932	Eya1		58	FALSE	4
-chr5:48600507-48600692	CTGATTAAGCCACTGTGGTCCTGGCATGGCCCAGATTCCTGGACATTCTCTCGAAGTTGCCTCTTTGGACTAGTTTGGGGCAGGATAGCGATAGGATCCCTGGGAACTAAGTGCAGAGTAGAATTTCCTGTTGACTGGAATTACCTGAGTTACAGCACATTCCCCAAGTGTTCTGAATCAGATATCTAA	LIKPLWSWHGPDSWTFSRSCLFGLVWGRIAIGSLGTKCRVEFPVDWNYLSYSTFPKCSESDI	CTG	TAA	FALSE	TRUE	FALSE	TRUE	intron	ENSMUSG00000029088	Kcnip4		62	FALSE	7
+chr16:5959382-5959483	CTAAAGCAGTGGCAGATGCCTGTCAGGATCTCAAGGGCTCAACAGCATCAGAGTGTGTGTCTGCCTCTTGCAAAATCAGCAACTAATTCTCTAGAGCCGACTTGA	LKQWQMPVRISRAQQHQSVCLPLAKSATNSLEPT	CTA	TGA	FALSE	FALSE	TRUE	FALSE	intron	ENSMUSG00000008658	Rbfox1		34	FALSE	4
+chr2:79817788-79818069	CTGAAGAGTCCTTCAATCATTTCAAAGAGTTGTCTTTTCTTCCTCTCTTTATTGTTTCAAGAAACATCTTCCAAGGCATCACAAGAAAGGCAGGTTTCTCATTACAGTGGTCCTGCAGTGTGGGCTCTGTGGATAGGATTCCCTAACCACACTAATTACGTTACCATATGTTGCTCTCTGCTTCCTTCTTTTGCTCTAATGGGACATAGATTTCTTAGTTTAAATTTGTTGCTTGGTTATTGCATTTTTCAAGTGATTGAAACACTTATGCAGCCTTTCATTTGA	LKSPSIISKSCLFFLSLLFQETSSKASQERQVSHYSGPAVWALWIGFPNHTNYVTICCSLLPSFALMGHRFLSLNLLLGYCIFQVIETLMQPFI	CTG	TGA	FALSE	TRUE	FALSE	TRUE	other				94	FALSE	7
-chr15:66262014-66262121	TTAAAAACTGTCTCAGAAACTGTAACATTGACTCAGGCAAAGTCGCCTCGTTTGGCATTTTGTCAATGGAGTGCGTATTGGGCGGCAGCCTTGACTGTGGAGCATAATTAA	LKTVSETVTLTQAKSPRLAFCQWSAYWAAALTVEHN	TTA	TAA	FALSE	FALSE	TRUE	FALSE	intron	ENSMUSG00000056258	Kcnq3		36	FALSE	2
+chr17:48324288-48324491	CTGAAAGTGCCATCCAGAAGGACTCTGGAGCCCTGTTCTCACCCTTCTGGAGGCCTAGGACCAATGCTGCTAACACATTCTGTGTGGAAGAGAGATGGGTCGGCGCCTCTGAGTGACCTTAACCTCCCTTCCTTGTGTGACCACCACTTCCTTCCCCCCTGGTTCATGAAATCGAAGCCGGTTGCACAAGTTCCTCAGGAACTTTAG	LKVPSRRTLEPCSHPSGGLGPMLLTHSVWKRDGSAPLSDLNLPSLCDHHFLPPWFMKSKPVAQVPQEL	CTG	TAG	FALSE	TRUE	FALSE	TRUE	dORF	ENSMUSG00000043740	B430306N03Rik	protein_coding	68	FALSE	3
+chr2:181826095-181826298	CTTCTAGCTACTTCTAATTGGAAGCCTGGGTGCAGCCTTGTGCAGCTTACCCAAAGGGGAGCCTGGGAATCAGTGTCTCCTATGATGTCCTCATTAGGCCCAGGCATGAAGACCTCTCTGTGTGAGTGCCTGGGGACACTGAAGTATTGCAAAGTGACTTATTTTTGTTTTTGTTCTTTGTTTTTTGTTTTTTTAAAAGAAGTCTGA	LLATSNWKPGCSLVQLTQRGAWESVSPMMSSLGPGMKTSLCECLGTLKYCKVTYFCFCSLFFVFLKEV	CTT	TGA	FALSE	FALSE	TRUE	FALSE	dORF	ENSMUSG00000010505	Myt1	protein_coding	68	FALSE	4
+chr17:30069677-30069781	CTGCTGGAAAGACAAAGAAGATTAGTAGTGTGTGATGGGGAGCAGGGTTTGGGCATAAGGGGTATGAATGAATTTAGCTTTGGTCTCAGTTATGAAGGCTGCATGTAG	LLERQRRLVVCDGEQGLGIRGMNEFSFGLSYEGCM	CTG	TAG	FALSE	TRUE	FALSE	TRUE	intron	ENSMUSG00000044477	Zfand3		35	FALSE	3
+chr6:100808008-100808070	CTTCTACACCCTGTGATCTGGGATAAGAAGTTACAGGCCACCTTTCAGCTCCCTAGGCCACACTGA	LLHPVIWDKKLQATFQLPRPH	CTT	TGA	FALSE	FALSE	TRUE	FALSE	dORF	ENSMUSG00000030074	Gxylt2	protein_coding	21	FALSE	5
-chr2:126594022-126594297	TTGCTTCTCGGAAGAGGCCCCCAACACCACCAAGCACAAGCTGTCGTCCTTTCTGTTCAGTTACTTGTCCGTCCAGAACAGGAGGAAGACAACGCGGTCCCTCAGCTGCAACAGTGTGCCTATGAGTGCCCAGAAGTCACTCCCCGCAGACGCTTCACTGAAGAATGGGGGCTCCTTCCGGGCCAGAATCTTTTCCGGGTTCCCAGAACAAATGATGATGATGAAGAAAGGTGCCTTCAAAAAGCTGATCAAGTTCTACAGCGTCCCCAGCTTTCCTGA	LLLGRGPQHHQAQAVVLSVQLLVRPEQEEDNAVPQLQQCAYECPEVTPRRRFTEEWGLLPGQNLFRVPRTNDDDEERCLQKADQVLQRPQLS	TTG	TGA	FALSE	TRUE	FALSE	TRUE	intORF	ENSMUSG00000027360	Hdc	protein_coding	92	FALSE	3
-chr14:38984209-38984391	TTACTCCTTTCTGTGAAAGAGAGTGTAGCAGAACCCCAAAAAAAAACCTCTATAGCTACAAAATATACTGCAAAATTCCAGCGTGGAGAATGGAAAATGTGTACAAATTTTTACCTGTGGCCAAGATGCTTTTTGCAATTGTTACATTCTGGGAAAGGGAAAAAGTCACTTTTCTTCCAGGGCAGA	LLLSVKESVAEPQKKTSIATKYTAKFQRGEWKMCTNFYLWPRCFLQLLHSGKGKKSLFFQG	TTA	AGA	FALSE	FALSE	TRUE	FALSE	intron	ENSMUSG00000041014	Nrg3		61	FALSE	4	-chr14:38984203-38984391	TTACTCCTTTCTGTGAAAGAGAGTGTAGCAGAACCCCAAAAAAAAACCTCTATAGCTACAAAATATACTGCAAAATTCCAGCGTGGAGAATGGAAAATGTGTACAAATTTTTACCTGTGGCCAAGATGCTTTTTGCAATTGTTACATTCTGGGAAAGGGAAAAAGTCACTTTTCTTCCAGGGCAGACCGTAG	LLLSVKESVAEPQKKTSIATKYTAKFQRGEWKMCTNFYLWPRCFLQLLHSGKGKKSLFFQGRP	TTA	TAG	intron	63
-chr14:121285248-121285487	CTGCTGAGCCATCACTCTGACCCCAGTCCAGTGTTATTTTATACCAAGTATGTTACCTGGAACAATAGTTTGAGAATATTTCGTGTTTCTAGAGTACTCTGCTTTGGAGTACTGTGTGTCTCTTTTTCTGTACGAGGCTTGATGTATAAACCAAAGGTTGTTGCAGGAAAGTCACCAAATGAACCTGTTCTGCAGAGTGCTGTTGACTTGAAGAGCGTCCCTGAGGGCCACAAGCATTGCTAG	LLSHHSDPSPVLFYTKYVTWNNSLRIFRVSRVLCFGVLCVSFSVRGLMYKPKVVAGKSPNEPVLQSAVDLKSVPEGHKHC	CTG	TAG	FALSE	TRUE	FALSE	TRUE	other				80	FALSE	2
-chr4:105033643-105033777	CTATTAAGTTATAGATGTGGTATGTCTTGGAAACGGAGTCCATCTGTTTCCAAAATAGTATTTCCTAAAACAAAGAAATCCCACAAAATAATTTTGAAATACATTGTGTTCTGCTCTGCACCTTGCAGAGGACAGTGA	LLSYRCGMSWKRSPSVSKIVFPKTKKSHKIILKYIVFCSAPCRGQ	CTA	TGA	FALSE	FALSE	TRUE	FALSE	dORF	ENSMUSG00000028518	Prkaa2	protein_coding	45	FALSE	5
+chr19:23949539-23949685	CTGAACGCTAATGTCTGTATAAGAATTGCTGCAACAATAAACAAGGACTTCAACCCCTTGGCTCTGGATGTCTTACTGTTTCGGGGAGGAACAGGGCTCTGTGTGCAGGGAGGGAGGGTTTTATCCTCAGAAAGCCACCTCCAGCTTTAA	LNANVCIRIAATINKDFNPLALDVLLFRGGTGLCVQGGRVLSSESHLQL	CTG	TAA	FALSE	TRUE	FALSE	TRUE	other				49	FALSE	2
+chr13:94178841-94179107	CTGCCTGCTGTCTTCCAGTCCTGCCTCACAAGCTTCTTTCTGTCTGTTGGATCTCATACTCTACTCCGGTCGGCCCTCTGTCTGTGTGATCAGCCTCACAGGGCCTTCTCAGCCAGCTGTCACTCTGGTCTGCAGGTCTGCTACAGTGGAGGGGGTCGCCATGGGAACCCCAGCCTTGGCCACGAAGGGCCTGGTGTGTATGATCCTGTTTCCTTAGAAGTGAGCAGAGTGGGAGAGAGTGGGAGAGACTGTGCAAAGGAAAAGTGGTAA	LPAVFQSCLTSFFLSVGSHTLLRSALCLCDQPHRAFSASCHSGLQVCYSGGGRHGNPSLGHEGPGVYDPVSLEVSRVGESGRDCAKEKW	CTG	TAA	FALSE	TRUE	FALSE	TRUE	intron	ENSMUSG00000045312	Lhfpl2		89	FALSE	4
-chr15:65989160-65989351	CTACCAGGGAGCACCCTTGCCATGAATAGGACCTCTTCAAGAAGAAGGTCAAAACTTGTTCAAATTCTTCCTTGTAACTATGGTCTCAGCCTTCAGCAGCCTCAATGTCAGTATCCTTCTAGAATCAATCATAGCTCAACGGAATTGAGGAGATGTAATTTTGCATGTTCTAAAATATTCAGAGGAAGAAAATGA	LPGSTLAMNRTSSRRRSKLVQILPCNYGLSLQQPQCQYPSRINHSSTELRRCNFACSKIFRGRK	CTA	TGA	FALSE	FALSE	TRUE	FALSE	dORF	ENSMUSG00000056258	Kcnq3	protein_coding	64	FALSE	2
+chr15:32953553-32953771	CTCCCTAAAAAAATACAGGAGAATACAGTCAAACAGGTAGAAGCCCTAAAAGAGGAAATACAAAAATCTCTTAAAGTATTACAAGAACACAACCAAACAGTAGAAGGAATTGAACAAAACCATTCAGTAACTAAAAATGGGAGTAAAAACAATGAAGAAATCACAAAAGGAGACTACCCTGGAGATAGAAAACCTAGGAAAGAAGTCAGGAGCCATAGATGA	LPKKIQENTVKQVEALKEEIQKSLKVLQEHNQTVEGIEQNHSVTKNGSKNNEEITKGDYPGDRKPRKEVRSHR	CTC	TGA	FALSE	FALSE	TRUE	FALSE	intron	ENSMUSG00000022261	Sdc2		73	FALSE	2
-chr4:126744212-126744487	CTGCCTCAGCCCATGTGCCCTGCCGGCCAGGGCGTGGCCTCCCCAAGGCTGTGGTGCCCCTTCTGGCTCCCCCAGGTCAGGTCCGCGCCCTTTAAATTGGCCGCTTGGCTTTTGCCTTTGGTCCTCTTGGACAGAGAGCAGGCTCAGGCCATTGACATCACAGTTCTTCCTTTTAACTCTAGTGACCCGGGGTCCGAGTTGCCCCTATGCTTCCAGGGCAATTTGGAGCAGACAGACCAGTGGGGGGTGGGGAACCTCCTTCCACCTGCGCTTCCTTGA	LPQPMCPAGQGVASPRLWCPFWLPQVRSAPFKLAAWLLPLVLLDREQAQAIDITVLPFNSSDPGSELPLCFQGNLEQTDQWGVGNLLPPALP	CTG	TGA	FALSE	TRUE	FALSE	TRUE	dORF	ENSMUSG00000028833	Ncdn	protein_coding	92	FALSE	7
+chr2:35730630-35730815	CTGCCCAGGAGTAGGGGTGGGGACCAGGGCCAGAGCTCAACGTGTACCCCAGCACCTGCCCGAGGGACACTCCTCCCTCATACTCATAGGTCTGGGAGCCAGACTGTCCAGGGAACCAGCCCCTCTTTTCTATATACTCGGCCACAAGGCTACCCGATCCCCCACTGTGCCCAGCTCCCCCTTTTGTAA	LPRSRGGDQGQSSTCTPAPARGTLLPHTHRSGSQTVQGTSPSFLYTRPQGYPIPHCAQLPLL	CTG	TAA	FALSE	TRUE	FALSE	TRUE	dORF	ENSMUSG00000026883	Dab2ip	protein_coding	62	FALSE	2
+chr2:4030313-4030525	CTTCAATGCAGTCAGGTAAATGTTACAGCAGAGAAATCTCAATGTATTTTAGAGCAAAGGCACATAATCCAGGGCCCTGCAAAGTGGCTCCAAAGGTTCTGGTGGGGTTTTGTCTGTGGCAGAGGCTTACAATGTAGCCAAGGCTTGCCTGGAATTCACTATGGAGTTGAGATTGCCCTCAATTCACATTATCTTCCTTTCTCTACCAGTGAAATG	LQCSQVNVTAEKSQCILEQRHIIQGPAKWLQRFWWGFVCGRGLQCSQGLPGIHYGVEIALNSHYLPFSTSE	CTT	ATG	FALSE	FALSE	TRUE	FALSE	intron	ENSMUSG00000026657	Frmd4a		71	FALSE	2	+chr2:4030313-4030537	CTTCAATGCAGTCAGGTAAATGTTACAGCAGAGAAATCTCAATGTATTTTAGAGCAAAGGCACATAATCCAGGGCCCTGCAAAGTGGCTCCAAAGGTTCTGGTGGGGTTTTGTCTGTGGCAGAGGCTTACAATGTAGCCAAGGCTTGCCTGGAATTCACTATGGAGTTGAGATTGCCCTCAATTCACATTATCTTCCTTTCTCTACCAGTGAAATGCCAGAATCATAG	LQCSQVNVTAEKSQCILEQRHIIQGPAKWLQRFWWGFVCGRGLQCSQGLPGIHYGVEIALNSHYLPFSTSEMPES	CTT	TAG	intron	75
-chr11:53865315-53865461	CTGCAGAACTTACAGGAAAGGAATAAGTGTCCCTCAGGGGCAGTGTGCTTGTCTAGGATGCACCAGAAGGAAACAAAAATTTCTTTTCAGAAAATAAGTGATTCCATTGATAGTTTGATTTCTCGTCTTTTCTCAGTTAAAAAGTTTTAA	LQNLQERNKCPSGAVCLSRMHQKETKISFQKISDSIDSLISRLFSVKKF	CTG	TAA	FALSE	TRUE	FALSE	TRUE	dORF	ENSMUSG00000018900	Slc22a5	protein_coding	49	FALSE	2
+chr16:6439759-6439914	CTTCAGAGAGACACACAATCTCACAGGATAGTGAAGAACACCTGTTGTCTACTTTCTTCCACTCACACATGCACATGCATGCACGCAGGTACATACATACGCACGCTCATGAACAAAGTCCCAGGCTCGAGATTGGTCCCAGAATGCATCAGTCACTGA	LQRDTQSHRIVKNTCCLLSSTHTCTCMHAGTYIRTLMNKVPGSRLVPECISH	CTT	TGA	FALSE	FALSE	TRUE	FALSE	intron	ENSMUSG00000008658	Rbfox1		52	FALSE	3
-chr9:67319477-67321926	CTGCGTGAATTGCCTTCCTGGACAGAAGGATGTGGATGTCGCCTTGAAGAGCATCGGGGAGGCCAGCAAGAAGCTACTTGTAGATTCGCTACCTCCAAGCACAAAGCCCTTCCAGGAGGCCCAGAGTGA	LRELPSWTEGCGCRLEEHRGGQQEATCRFATSKHKALPGGPE	CTG	TGA	FALSE	TRUE	FALSE	TRUE	intORF	ENSMUSG00000052698	Tln2	protein_coding	42	TRUE	3
+chr9:89207372-89207491	CTAAGACATTTCTCAATATGTGGCTACAAAGCAAAAGAAGTAATATTAGCACATGTAGGCGAAACTACATTTCTATTGGGCAGTGTTTCTAAAGGTTTCTCAAGGAGTTTAGCCTTGGAGTAG	LRHFSICGYKAKEVILAHVGETTFLLGSVSKGFSRSLALE	CTA	TAG	FALSE	FALSE	TRUE	FALSE	intron	ENSMUSG00000089929	Bcl2a1b		40	FALSE	2
-chr1:170195283-170195363	CTCAGCGCGTTCCCTGATTCTTGTGCTGCTTACGGGAGTGATTGTTTTAAACATGCTGTTTTTGTGCCTTTCAGAGAGTCATAG	LSAFPDSCAAYGSDCFKHAVFVPFRES	CTC	TAG	FALSE	FALSE	TRUE	FALSE	dORF	ENSMUSG00000026667	Uhmk1	protein_coding	27	FALSE	2
-chr9:58525418-58525717	CTAAGTGAGATGGGGCACTCTCCCGCCCCCGCCCCCCCCAGGTCACAGATACCTACCTGCAGCTGTGCGTGCTGGATCACGCACATACTTGCCTTGCATGGTCTCCTGGCTGCCCTGGGCTGTGCCTGTTCTTCCATAGGAAGCAAGTTCTTGTCTCCCTGGTTCTCAGGGCCCCTCAGGGGCTCAGCCTTCAGCCCTGTGCTTCCCCATGTTGGGAATCTTTGTTACCTTTTTCTTCTTTGTAAATTAACATCTGATAACAACCACAGGGTCCAATGGGACTTTCACAGACCTGCCAGCTAG	LSEMGHSPAPAPPRSQIPTCSCACWITHILALHGLLAALGCACSSIGSKFLSPWFSGPLRGSAFSPVLPHVGNLCYLFLLCKLTSDNNHRVQWDFHRPAS	CTA	TAG	FALSE	FALSE	TRUE	FALSE	dORF	ENSMUSG00000035914	Cd276	protein_coding	100	FALSE	4
-chr19:5841650-5841745	TTGAGTGGTGTGTCATTAAAGCTGGAAATGTTACTACTTAGACAGATTGTGAGCTTAGAACTCTGCCAGCCTCTGCTAGGACTGGAGCCTGCTTGCTGA	LSGVSLKLEMLLLRQIVSLELCQPLLGLEPAC	TTG	TGA	FALSE	TRUE	FALSE	TRUE	lncRNA-ORF	ENSMUSG00000092274	Neat1	lncRNA	32	FALSE	4
-chr10:121413744-121413956	CTCTCCAAGGACGACGTATTGGGGTGCCCATTGAAAACCATTTTTGGGCCGCCCTGTATATCCTCCGTCAGCGTTCAGCGATCCTGGTGCAAACTCTCCAGCCCAGGTCTCAGACTCAGGACGTGTGAGGTGTCCCGTGGAGCAGTTCTAAAGCTGAGAGAACAGGTTCTGCTCAATGGCCTAGTCAGGAGACCTGGGCCACGGATAGATAGATAG	LSKDDVLGCPLKTIFGPPCISSVSVQRSWCKLSSPGLRLRTCEVSRGAVLKLREQVLLNGLVRRPGPRIDR	CTC	TAG	FALSE	FALSE	TRUE	FALSE	intron	ENSMUSG00000025795	Rassf3		71	FALSE	3
+chr11:61488424-61488582	CTCTCCTCAGAATACTTCCTACCTTGGCCTCATCACTTTACTCCCTACGTGAGCATCATGGAGCCCAATCCCATCTGCCTTCACTCATCCCTCAAAATTCACCACCAAAACAATACTCACCACGGCTACTGCTCAACTCTGAAGTCGTCATGGCAAAGATAG	LSSEYFLPWPHHFTPYVSIMEPNPICLHSSLKIHHQNNTHHGYCSTLKSSWQR	CTC	TAG	FALSE	FALSE	TRUE	FALSE	dORF	ENSMUSG00000042436	Mfap4	protein_coding	53	FALSE	3
-chr13:89690090-89690188	CTTAGTGTACACTTCTGGAACTACTCAGGCAAGCAGTCAAGGAGACAGCATGCTTGCTTCTCATGGATTTCTGGAAAAACATCCAGAGGTGTCAAAGACTGA	LSVHFWNYSGKQSRRQHACFSWISGKTSRGVKD	CTT	TGA	FALSE	FALSE	TRUE	FALSE	intORF	ENSMUSG00000021614	Vcan	protein_coding	33	FALSE	2
-chr15:91148651-91148752	CTCACCTGTAAAGCAGGACTTTCTAGGACTAGGAGAAAGTGGCCTGAGGTTCTTCATGTAGGAGAATGCCCCAAAACAAAGCAGCAAAGGCACCAGGAGGACTGA	LTCKAGLSRTRRKWPEVLHVGECPKTKQQRHQED	CTC	TGA	FALSE	FALSE	TRUE	FALSE	dORF	ENSMUSG00000055782	Abcd2	protein_coding	34	FALSE	2
+chr19:23892624-23892806	TTGACCCAGATTCAGCAGGGATCAATAGCGAGTGGTTTTATGTCTGTCTGGGCGCTCGGCTCGGAGTTCCATTCTGAACCACTCAGCAGCCACTCTCCTTGTTTCTTCCAGGCCCCGTGGAGCCAAAATGAGCGCGCAGTGAGCCAGCGCAGCCTCTCGCCAGCCATCCCCCGACGCCCACCATGA	LTQIQQGSIASGFMSVWALGSEFHSEPLSSHSPCFFQAPWSQNERAVSQRSLSPAIPRRPP	TTG	TGA	FALSE	TRUE	FALSE	TRUE	uoORF	ENSMUSG00000024897	Apba1	protein_coding	61	FALSE	2
-chr1:80758125-80758229	CTTGTCCTCCACCCCGAATTCGCTCCCCCACAGAGCGACCCCGGAGTCACCTCCTCCAAGCAGTGTCACCAAAGAATTAAGGACCAGAGGCGCATTGGGGGACTTTAG	LVLHPEFAPPQSDPGVTSSKQCHQRIKDQRRIGGL	CTT	TAG	FALSE	FALSE	TRUE	FALSE	intron	ENSMUSG00000038608	Dock10		35	FALSE	6
-chr12:98433856-98433927	CTTGTTTTGATAGGAGGGAAGAAATACCAAAATTATTGCCTTTGCATGATGCCAGTGGCTTGCTGTTCTGTCTAG	LVLIGGKKYQNYCLCMMPVACCSV	CTT	TAG	FALSE	FALSE	TRUE	FALSE	dORF	ENSMUSG00000033854	Kcnk10	protein_coding	24	FALSE	7
+chr6:41613410-41614088	CTCTGGAAGAGGTGCTGCTGGATACCACAGGAGAGACCTCTGAGATTGGCTGGCTCACCTACCCGCCAGGTGGGTGGGATGAGGTGA	LWKRCCWIPQERPLRLAGSPTRQVGGMR	CTC	TGA	FALSE	FALSE	TRUE	FALSE	intORF	ENSMUSG00000029869	Ephb6	protein_coding	28	TRUE	5
-chr13:63510207-63510425	CTCTGGCCTAGGTGGGCTGGGAAGGTCCAGGTCTTTTTCTGTCGTGATGCTGGTGGAAAGGTGACCCCAATCATCTGTCCTATTCTCTGGGACTATTCAAGAGAAGCCAGATTTGCTTCATGCCTGTGTGTGGCAGCTTCTGAGGTCATGGGTAGCCCTCCAAGCACCTCTGCTTGGGTTTCAAAGAGAAGATGTTCTCACAAACATTGTGCTGCCTATTAG	LWPRWAGKVQVFFCRDAGGKVTPIICPILWDYSREARFASCLCVAASEVMGSPPSTSAWVSKRRCSHKHCAAY	CTC	TAG	FALSE	FALSE	TRUE	FALSE	dORF	ENSMUSG00000021466	Ptch1	protein_coding	73	FALSE	3
+chr2:167965050-167971742	CTATATCAATGCCAGCTTGATAAAAATGGAAGAAGCCCAGAGGAGCTATATTCTCACCCAGGGCCCTTTACCAAACACATGTGGGCACTTCTGGGAGATGGTGTGGGAGCAGAAGAGCAGGGGCGTGGTCATGCTCAACCGCATCATGGAGAAAGGCTCGTTAAAATGTGCCCAGTATTGGCCACAGCAAGAAGAAAAGGAGATGGTCTTTGA	LYQCQLDKNGRSPEELYSHPGPFTKHMWALLGDGVGAEEQGRGHAQPHHGERLVKMCPVLATARRKGDGL	CTA	TGA	FALSE	FALSE	TRUE	FALSE	intORF	ENSMUSG00000027540	Ptpn1	protein_coding	70	TRUE	3
+chr14:22368366-22368545	ATGGGGCCCTTGAAGAGCCTGTCCACTACTGGTGGTCGTGTAGGGAGGGGTGCTCTCCAAACCCACTGGCAAAGGGTTTTGAGACTGTCACATGAGATCTGGAGGAGTAGACGGAGCACGAAGGAAGCTGTGTTCAGTAGTGAGATGGTATGTTGCTTGTGTACTTTTGGAAAATGCTTTTAG	MGPLKSLSTTGGRVGRGALQTHWQRVLRLSHEIWRSRRSTKEAVFSSEMVCCLCTFGKCF	ATG	TAG	TRUE	FALSE	FALSE	TRUE	intron	ENSMUSG00000063458	Lrmda		60	FALSE	4
+chrX:151309282-151309395	ATGCACTGGGTGTGGAGAGTAATACCGTGTCATGCCAGCAATCTCCAGCCAGTAAGAAGGGGATGTTCACAGATGATTTACACAAGCTGGTGGATGACTGGACAAGAGAAACAGTAG	MHWVWRVIPCHASNLQPVRRGCSQMIYTSWWMTGQEKQ	ATG	TAG	TRUE	FALSE	FALSE	TRUE	intORF	ENSMUSG00000041245	Wnk3	protein_coding	38	FALSE	2
+chr1:58016322-58016384	ATGATCTTTCCATCGAAGCTAATGAAAATGTATGTGACCATGAGACTCAGACAATGTTGGACTTGA	MIFPSKLMKMYVTMRLRQCWT	ATG	TGA	TRUE	FALSE	FALSE	TRUE	intORF	ENSMUSG00000026039	Sgo2a	protein_coding	21	FALSE	3
+chr4:126036768-126036848	ATGATCTCTCCAGCCCTGAGCTTTGAGCTTTGTTTAAAATTTGATCATGTATTTTATGTATATAAGTGCCCTGTCTTCTTGTAA	MISPALSFELCLKFDHVFYVYKCPVFL	ATG	TAA	TRUE	FALSE	FALSE	TRUE	intron	ENSMUSG00000028859	Csf3r		27	FALSE	2
-chr14:102979871-102979978	ATGAAGGCAAATAAGTACTTCAGTGTGAGCCGAGCAATAACGCGGTATTTAGGTGAATGCAACAGAAACAGGGGACCTTTGCCTTATTGCCTTTCCTCTCACGTGGAATGA	MKANKYFSVSRAITRYLGECNRNRGPLPYCLSSHVE	ATG	TGA	TRUE	FALSE	FALSE	TRUE	dORF	ENSMUSG00000098557	Kctd12	protein_coding	36	FALSE	2
-chr13:6622039-6635992	ATGCTGCTGTCCGCGCTGTGGTGCGCATGGGAATCTACACGGGGGCCAAAGTGTACTTTATATATGAGGGTTACCAAGGCTTGGTGGATGGAGGCTCCAATATTGTGGAAGCCAAATGGGACTGTGTCTCCAGCATTCTGCAAGTGGGTGGGACCATCATCGGTAGTGCGCGCTGCAAAGCCTTTCGAAGCCGTGAAGGGCGCCTGA	MLLSALWCAWESTRGPKCTLYMRVTKAWWMEAPILWKPNGTVSPAFCKWVGPSSVVRAAKPFEAVKGA	ATG	TGA	TRUE	FALSE	FALSE	TRUE	intORF	ENSMUSG00000021196	Pfkp	protein_coding	68	TRUE	2
+chr6:17097490-17099728	ATGCTCAGGGTGACAAGGTGCACAACCCTGCGGGGAACAGACACGCCCCAGCAGCAGTGGCTTCCAAGGACAAGTCTGCAGAATCCAAGAAGACCCAGTATTCCTGTTACTGCTGCAAACACACCATGA	MLRVTRCTTLRGTDTPQQQWLPRTSLQNPRRPSIPVTAANTP	ATG	TGA	TRUE	FALSE	FALSE	TRUE	intORF	ENSMUSG00000029552	Tes	protein_coding	42	TRUE	2
+chr16:97553946-97554071	ATGAGGGGAGGGGCAGTTAAAGAACAGAATATGAAGCAGCTTTACAACTCCAAGATACAAGAACAAGATCCAATTAGAAAATGGGCAAAGGACTGTAAAAGGCATCCTGAAAAGAAGATATACAAATGA	MRGGAVKEQNMKQLYNSKIQEQDPIRKWAKDCKRHPEKKIYK	ATG	TGA	TRUE	FALSE	FALSE	TRUE	intron	ENSMUSG00000023341	Mx2		42	FALSE	7
-chr11:100478039-100478391	ATGTGGACGGCTTCATCGGCGTTGCGTTTGTGGACATGCTCAGGAACTGTGGCTCCTTCACCCGGGAGGAAGCTGATGAATATGTTGACATTGGAGCCCTCAATGGCATCTTTGTGCTAG	MWTASSALRLWTCSGTVAPSPGRKLMNMLTLEPSMASLC	ATG	TAG	TRUE	FALSE	FALSE	TRUE	intORF	ENSMUSG00000020917	Acly	protein_coding	39	TRUE	3
+chr3:63381747-63381974	AATTGTATAGAACAAAAACTACAGTTCAGCGAACTGATATTCTCTGAACACAGCACCCTAGCTAAAATCTATAAGAAATGGAACACTGTAGCTTTCTGCCATCATCATATAACTGCTAGGCATACATTATCCAGATCTCCAGCATTATGCACTAGCTCTGCCCCATTTTGTCTTTCAGTCATGCATTACTTCCTATCTTACTTCTCTCTGCCTTACATTTGTAAAATTTAG	NCIEQKLQFSELIFSEHSTLAKIYKKWNTVAFCHHHITARHTLSRSPALCTSSAPFCLSVMHYFLSYFSLPYICKI	AAT	TAG	FALSE	FALSE	TRUE	FALSE	dORF	ENSMUSG00000027820	Mme	protein_coding	76	FALSE	2
+chr16:84823665-84823856	AATGAGATGGGTCTAATGTCTTCTGAACTGGTTATCCACAAAGGCCACCAACCAGCTAGTGTCAGAATTGGAAATTCCCAGGGCTCAGCAGGAAACCCAGTCCTGTTGGGGACTACTTTACCCATATTAAAACAAACAAACAAACAAACAAACAAACATAAACGCAACCTGGGATGTCTAGTTCTGGGTAAATAA	NEMGLMSSELVIHKGHQPASVRIGNSQGSAGNPVLLGTTLPILKQTNKQTNKHKRNLGCLVLGK	AAT	TAA	FALSE	FALSE	TRUE	FALSE	dORF	ENSMUSG00000053062	Jam2	protein_coding	64	FALSE	2
+chr10:107422535-107422717	AATTTTAATCAAAAGGGACACACACACACCCCTCCAAAGACTTACAGAAACCCCCAGCGCATCTCTGACATTTCCCTGAAGCAAGATGGAAAGGGAAGAACAAATTCAACCATGATTTTTACTGAACTTCTCTATTCCCAAGAGTCACATACAGAGTCTCCGACATGTCTGATGTCATTCATTTAA	NFNQKGHTHTPPKTYRNPQRISDISLKQDGKGRTNSTMIFTELLYSQESHTESPTCLMSFI	AAT	TAA	FALSE	FALSE	TRUE	FALSE	other				61	FALSE	4
+chr2:4071584-4071691	AACCACATAATTTTTAATAGTACATTGATACGAGTACATGGTATGATCTTTGAAATATGCAAGGTAATTGTTAAATACCCTCTGATTGAATTAATTTACTGTTTTGGATAA	NHIIFNSTLIRVHGMIFEICKVIVKYPLIELIYCFG	AAC	TAA	FALSE	FALSE	TRUE	FALSE	intron	ENSMUSG00000026657	Frmd4a		36	FALSE	4
-chr14:38906437-38906517	AATATTTATATAGAAATAAAGTCATTCATTAAAATAAAGATAATCTGTTATTTGTGGAAACAAAATTATAGATGGGAGAAATAA	NIYIEIKSFIKIKIICYLWKQNYRWEK	AAT	TAA	FALSE	FALSE	TRUE	FALSE	intron	ENSMUSG00000093528	Nrg3os		27	FALSE	2
-chr7:112117137-112117367	AATTTGCAAAGTCGCTTAGCAACAATGGAAAGCCTTTCTCAGTCACACCGAGAAGTCACAACCAAGCCAGGTTGTGTAGAGTACAGCTGTGACATACAGACAGAAGAAGGCTGGGCTGGATGTCAGGCCTCAGATGACGGTTTCAGGTGCCAGGAACTATTACCATTCTGTATCTATCCAGAGTTATTAAAATTGAAAGTTGCACACATTTGTATAAGCATGCCTTTCTCCTGA	NLQSRLATMESLSQSHREVTTKPGCVEYSCDIQTEEGWAGCQASDDGFRCQELLPFCIYPELLKLKVAHICISMPFS	AAT	TGA	FALSE	FALSE	TRUE	FALSE	dORF	ENSMUSG00000030772	Dkk3	protein_coding	77	FALSE	2
-chr14:124552642-124552755	AACCCCCAGCTCATGACTCATGTGGATTTTGTTTATAGACTTTTGGTGGCAATAGGAAAGATTTCAAGTGCATGCTGTACCATTTCATTATATTTCAACTGCAGAATCTGGTTGTAG	NPQLMTHVDFVYRLLVAIGKISSACCTISLYFNCRIWL	AAC	TAG	FALSE	FALSE	TRUE	FALSE	intron	ENSMUSG00000025551	Fgf14		38	FALSE	3
+chr5:36953941-36954183	AATCCCAGAACTGCAGGGCTTGGCGTTTTGACCCTGGAAGCAGAGAGCAGAGGGGCTTTGGTTTTTACAACATGGACTGCCACCCAGGAAACAGATGTGATGGAGTTTTTTTTCTCTCTCTCTCTCTCTCAGTGGATCAAGGTATCCTTGTGTGTGTCAAAGCACAAACCGCATGCACACTCACTTCTGGCCATGTATTTACACAGAAACTGGGTCCATTACATTTTTTGGCTTTTTTTTTCCTAA	NPRTAGLGVLTLEAESRGALVFTTWTATQETDVMEFFFSLSLSQWIKVSLCVSKHKPHAHSLLAMYLHRNWVHYIFWLFFS	AAT	TAA	FALSE	FALSE	TRUE	FALSE	dORF	ENSMUSG00000029120	Ppp2r2c	protein_coding	81	FALSE	4
+chr16:73035695-73035763	AATCGCCCACTGTCCAGTCCAAGGCACAGCTGGAGGTACGGCCTGTCATGGTGCCAAAACTCGCGTCTATAG	NRPLSSPRHSWRYGLSWCQNSRL	AAT	TAG	FALSE	FALSE	TRUE	FALSE	intORF	ENSMUSG00000022883	Robo1	protein_coding	23	FALSE	2
-chr6:102409301-102409564	AACTCTGATGCTAGTTCCAACCTTTTAGTCCATCTACATGGAGAATATAATCTAGTATTTATGAAGAAGAAGAGAAAAGAGGTAGAAAGAAAAATATTTTCTTTTTCTTTTTTTTTCAAGGTTATTACCAACACATTTATTTATGATCAAGGTGACCTATACAAGGAAGAGTTTGTTTGGAGTTCACAGTTCCTAGAGTCCATGACCATCATAGCAGGGAGCATGGCAGTCAAGCATGGCACTGGAGAAAAAGGCAAAGAGAGCTAA	NSDASSNLLVHLHGEYNLVFMKKKRKEVERKIFSFSFFFKVITNTFIYDQGDLYKEEFVWSSQFLESMTIIAGSMAVKHGTGEKGKES	AAC	TAA	FALSE	FALSE	TRUE	FALSE	intron	ENSMUSG00000030075	Cntn3		88	FALSE	2
-chr10:22264313-22264558	AATTCATTTTGTGGATGGTGTTTTTGTTGGTCGCAGAAAGTGGAGAGCGTTTTGCAGATGGCTGTAAAATGTTTGAATCAGTGTGGGCTGATGGTAGCTTCAAAAAAGATTCAGCATGGTAAACTTTTAGGTTATTTGACACCTTTAGTGTATAGAGATTGTGTGTTTTCTCAGAGAATTGCCCTCAGATTAAATAAATTGGAAGTTTTGGATGCTTGCCAGAAGCTGTTAGAGAATTTTGGGTTTTAA	NSFCGWCFCWSQKVESVLQMAVKCLNQCGLMVASKKIQHGKLLGYLTPLVYRDCVFSQRIALRLNKLEVLDACQKLLENFGF	AAT	TAA	FALSE	FALSE	TRUE	FALSE	lncRNA-ORF	ENSMUSG00000097705	Gm26740	lncRNA	82	FALSE	2
+chr15:100782953-100783823	AACTCTGTATGTGGGGGTTCGGATGCCGCTGGGGAGGCAGAGCCATCGGCACCACCGCACTCATGGCCAGAAGCACCGGAGACGAGGAGGGCGGGGCAAAGGAGCCAGCCAGGGCGAGGAGGGCTTGGAAGCCTTGGCCCACGACACCCCGTCTCAGCGTGTTCAGTTCATTCTTGGCACTGA	NSVCGGSDAAGEAEPSAPPHSWPEAPETRRAGQRSQPGRGGLGSLGPRHPVSACSVHSWH	AAC	TGA	FALSE	FALSE	TRUE	FALSE	intORF	ENSMUSG00000023032	Slc4a8	protein_coding	60	TRUE	2
+chr6:114742316-114742378	CCAGGAGCCTGGGCTTGGTTTCAGGAACCTGGGCTTGGTTTCAGGATGAACAGAAAGCGGAAATGA	PGAWAWFQEPGLGFRMNRKRK	CCA	TGA	FALSE	FALSE	TRUE	FALSE	other				21	FALSE	4
+chrX:73552669-73555089	CCAGGCTGCTCCAGCTCCTGGGAGACAAAGTCAATCTGGAAAGCAAGGTTTGTAGAAGTCCAAGCAGGACAGAGAGAAAATAGGAACTACTTGACTGCTACTCCGTCTACCACTTTTCATTTTTCCCCCAGATTGTCATTGTCCAATTTGGAGGGAAGCCCTTCAGCTGTTCCCCACTGTCCACAGAACAGTGGCTTTGGTGCCTGTTTGTTGGTGTTGGGGAGCTGGTCTGGGGACAGGTCATTGCCACCATCCCCACCAGCCAGCTCAAGTGCCTGA	PGCSSSWETKSIWKARFVEVQAGQRENRNYLTATPSTTFHFSPRLSLSNLEGSPSAVPHCPQNSGFGACLLVLGSWSGDRSLPPSPPASSSA	CCA	TGA	FALSE	FALSE	TRUE	FALSE	other				92	TRUE	4
-chr2:167347894-167347992	CCTGGCAACTCTGAACTGGCAGAGAAATTTCCAGAGAAAGAGGGAGAGAGGGAGAGAGTCTCTCCCCTGATTATTTTTTTTTTTAAAGCTTGTTTCACTTGA	PGNSELAEKFPEKEGERERVSPLIIFFFKACFT	CCT	TGA	FALSE	FALSE	TRUE	FALSE	intron	ENSMUSG00000017929	B4galt5		33	FALSE	7
+chr6:5961802-5961993	CCATTAACTATGGTTTTTTTTTCTCCTTCTCCAACCCAGTCTTCTGTGATGTCAGTCTGCTTTGCCCGTTTTCATCCTAATTTGGTGGTTGGTGGCACCTATTCAGGCCAGATTGTCCTCTGGGACAATCGCAGTCATCGAAGAACGCCTGTCCAGAGGACCCCCTTGTCAGCCGCTGCACATACAGTAAGTTAA	PLTMVFFSPSPTQSSVMSVCFARFHPNLVVGGTYSGQIVLWDNRSHRRTPVQRTPLSAAAHTVS	CCA	TAA	FALSE	FALSE	TRUE	FALSE	other				64	FALSE	2
-chr13:46749575-46749805	CCACTGACATGGTTGAGTGGCTGGGACTCCTACTCCACCCTAGCAGTTCTCACATCCTGTCCACCTATCCAAGCAGGTGGAGTGCACAGGGAAGTGTTACTGCACACAACGCAGCGATGTACCAAGAGTTGGGGTACAGCCTTGCTGGCGGCTTCTTTATCAGTCTATTTCAGGTCGCTAGATTCTCTTGTGGTGTGGGTTTGCTGTTTTTGCCTGACTCTGGAAAAATGCTGA	PLTWLSGWDSYSTLAVLTSCPPIQAGGVHREVLLHTTQRCTKSWGTALLAASLSVYFRSLDSLVVWVCCFCLTLEKC	CCA	TGA	FALSE	FALSE	TRUE	FALSE	dORF	ENSMUSG00000021375	Kif13a	protein_coding	77	FALSE	4
+chr16:7025015-7025110	CCTCCTATCTCTGACTTCCAAGGGCTGGGACTGCAGATGTGTACCACTGAGCCTGGCCGCCCTTCACATTACCACTGTGATTTTCCTGTGAGAGGGTAA	PPISDFQGLGLQMCTTEPGRPSHYHCDFPVRG	CCT	TAA	FALSE	FALSE	TRUE	FALSE	intron	ENSMUSG00000008658	Rbfox1		32	FALSE	3
+chr19:10449297-10449569	CCCCCACCCCCACAATTCCCCAGTAGCAACTCTCTACTGCAATGTCGTCCCTTGGGCCTGGGCTCACACTTTGTAGGCACCTACTCACCGTGTGCATGGCCTTCCAACAGGGCACCACTCCCATCCTTCTCAGGCATTCCTAACCCCTCGCCCAGGGACCCCCACCTTTCCAAATCTCATTTTGCAGTCAAATTGGCATCTGCTCCACACTCTGGCTTGGATATAGCCCCCGATCCCCACCCCTTGCCCCGACACCTCCACCTTTTCTTTGCATAA	PPPPQFPSSNSLLQCRPLGLGSHFVGTYSPCAWPSNRAPLPSFSGIPNPSPRDPHLSKSHFAVKLASAPHSGLDIAPDPHPLPRHLHLFFA	CCC	TAA	FALSE	FALSE	TRUE	FALSE	dORF	ENSMUSG00000024743	Syt7	protein_coding	91	FALSE	3
+chr10:116389058-116389231	CCTCCATCACACAGAGAACAGTTCACGGCTCACATACCCTGCATGCACGGTTTAGAGCAGAAGTCGCTTCTGGCTGTGTGCTTTGGATGTTTGGTTGTACCTACTAATTCTGAAGTCCACAGAGGTGCATTTAGCTGCTCTGCCGCGTGTGTGAAGGGTAATAGATCATGTAAATAA	PPSHREQFTAHIPCMHGLEQKSLLAVCFGCLVVPTNSEVHRGAFSCSAACVKGNRSCK	CCT	TAA	FALSE	FALSE	TRUE	FALSE	dORF	ENSMUSG00000020154	Ptprb	protein_coding	58	FALSE	4
+chr9:7358270-7358335	CCCCCTGTTCCGTCGTGTCACCAAAACATTGAAAAGTACAAGCTGGTTTGGTTGTTAGGAAGAATGTAG	PPVPSCHQNIEKYKLVWLLGRM	CCC	TAG	FALSE	FALSE	TRUE	FALSE	doORF	ENSMUSG00000049723	Mmp12	protein_coding	22	FALSE	5
+chr13:24882561-24882626	CCACAGGGCAGCTCTGCAGCTCACCAATCTGGTGGAAGGCGTCTACACTTTTCACTTGCTAGTCACTGA	PQGSSAAHQSGGRRLHFSLASH	CCA	TGA	FALSE	FALSE	TRUE	FALSE	intORF	ENSMUSG00000006711	D130043K22Rik	protein_coding	22	FALSE	2
+chr4:132980465-132980551	CCCCAGACTAACCAGCCAGGGAGCCCCAGGAATCCTCTCCTGTCTCTGGCTTACCCATACTGGGATCTCATGTGCAGGGCACCAGGATAG	PQTNQPGSPRNPLLSLAYPYWDLMCRAPG	CCC	TAG	FALSE	FALSE	TRUE	FALSE	intron	ENSMUSG00000028874	Fgr		29	FALSE	4
+chr18:34846556-34846759	CCCCAAGTGTTTCAGACCCGCAAACCCCCCAGGTGGCTGTCCCCAGCACCCCCTTCCCATGAACATGCCTCCGGAGGGGGCTTGGCAAAGAGGAGGTTGAGGACAGAGGTGATGACTAAGCCCTTGAGGAGGTGGAGGCTCCGTGGCCAGCCAGCGCTGCTCTTTTTGCTGCTCCAGTCCCACGCTGCCCATCCAGTGCCTTGCTGA	PQVFQTRKPPRWLSPAPPSHEHASGGGLAKRRLRTEVMTKPLRRWRLRGQPALLFLLLQSHAAHPVPC	CCC	TGA	FALSE	FALSE	TRUE	FALSE	dORF	ENSMUSG00000038555	Reep2	protein_coding	68	FALSE	5
-chr6:115994030-115994122	CCTAGAAGACCACCGCTTCGAGAACACGCCCGAGATCGCTATCCGCTCCCTGGACGCGCGTGGAGACTTGGCCAAGCTCTTCACCTTCGACCTTAA	PRRPPLREHARDRYPLPGRAWRLGQALHLRP	CCT	TAA	FALSE	FALSE	TRUE	FALSE	intORF	ENSMUSG00000030123	Plxnd1	protein_coding	31	FALSE	2
+chr16:6559430-6559570	CCTCGAAGTACACTACAAATAAATCCTATTGTTCCTAGATTGCTTTTGTTCAGAGTGTTTTATCATAGCAGCATAAAGGAGGCAAATATCAAACAGCAAACCTCAGCAAAGGCAAAATTACCAGCATCACAGTGGATTCACTGA	PRSTLQINPIVPRLLLFRVFYHSSIKEANIKQQTSAKAKLPASQWIH	CCT	TGA	FALSE	FALSE	TRUE	FALSE	intron	ENSMUSG00000008658	Rbfox1		47	FALSE	2
+chr4:102109959-102110033	CCTTCTGGGGGAGCTCCTGACCTCAGGGTACATATCTTGATAACTGCCACACAGAAGGCATCTAAAGGTCCTCGCTAA	PSGGAPDLRVHILITATQKASKGPR	CCT	TAA	FALSE	FALSE	TRUE	FALSE	intron	ENSMUSG00000028525	Pde4b		25	FALSE	2
+chr2:124581832-124581963	CCAAGCCATGTAAACATCTTGGAGACTCCTTTGTCATCCAGACCGGAAAGGATATGTAGGTTTTCTCAGGGTCTGTATGCAAAAATAACTCCTGGTGTCCCTGATGTGCTCATGGCAACATGTGCCAGCAACTAG	PSHVNILETPLSSRPERICRFSQGLYAKITPGVPDVLMATCASN	CCA	TAG	FALSE	FALSE	TRUE	FALSE	intron	ENSMUSG00000027200	Sema6d		44	FALSE	6
-chr15:99512549-99513924	CCATCTTTACCCTGTCCATGGCCTACCTCACTGGGATGCTGTCCAGTTACTACAACACCACATCTGTGCTGCTGTGCCTGGTCATCACGGCTCTCGTCTGCCTCTCGGTCACCATCTTCAGTTTCCAGACCAAGTTTGACTTCACCTCCTGTCAGGGTGTGCTGTTTGTGCTGCTCATGA	PSLPCPWPTSLGCCPVTTTPHLCCCAWSSRLSSASRSPSSVSRPSLTSPPVRVCCLCCS	CCA	TGA	FALSE	FALSE	TRUE	FALSE	intORF	ENSMUSG00000023011	Faim2	protein_coding	59	TRUE	3
+chr3:22212364-22212657	CCCAGCCCCGCAGCTTTGCTGCTCTGTTTTTGCTGCCTTGTTCTTTACAAAGCAGCGTTGATTGACGCCAGTCTTGGCTTCATTAAGGTAGGGTGGCATTTGCTTTTGGTAAAGAGGATGGATACACTTACATTTTACCATACATCGTTATATCTACCCCATTTTGTTAGTGGGGTCTATGATACTGTAATATTAAGAGTTGCATCCAGAGAGGCAGTCGTCTATGGTTTGTGCCAGGTGTTTTCAGGGTTCTATCACATTGAGACATTTAGAACCCATTGCTCTGTGGCTCTGTAG	PSPAALLLCFCCLVLYKAALIDASLGFIKVGWHLLLVKRMDTLTFYHTSLYLPHFVSGVYDTVILRVASREAVVYGLCQVFSGFYHIETFRTHCSVAL	CCC	TAG	FALSE	FALSE	TRUE	FALSE	dORF	ENSMUSG00000027630	Tbl1xr1	protein_coding	98	FALSE	3
-chr4:149180679-149181507	CCCACTTCTGGCTGGCACAATAAGGTCAAAACTCTCTCGCAGATGCCCGAGCCAGCCAAAGTACTGAGCGTTCTCCTGAGCCTTGCTCACCTTCGACAGATAAAGAAAGTGTTACCTCTCATTCTCTTTGTGATTCTTGACAGTTATTCTTGTATGTAA	PTSGWHNKVKTLSQMPEPAKVLSVLLSLAHLRQIKKVLPLILFVILDSYSCM	CCC	TAA	FALSE	FALSE	TRUE	FALSE	doORF	ENSMUSG00000063077	Kif1b	protein_coding	52	TRUE	6
+chr3:101471219-101471311	CCATGGGAGCCCAACAGGCGCTTGCTCAGAGCAGACCAGGGGCCTCCCATGGTCCAGTCCACCCTCTGGGAAGGTGTTCCATTCCATAACGCCAAC	PWEPNRRLLRADQGPPMVQSTLWEGVPFHNA	CCA	AAC	FALSE	FALSE	TRUE	FALSE	other				31	FALSE	2	+chr3:101471219-101471512	CCATGGGAGCCCAACAGGCGCTTGCTCAGAGCAGACCAGGGGCCTCCCATGGTCCAGTCCACCCTCTGGGAAGGTGTTCCATTCCATAACGCCAACACTCGAATACGCCAGGGATTTGGAAAGCAGCCGAAAGAACAGCAAAAACAAGCTAAAGATTTTGAACCAGAGCATCCCGTGTGGGCAGGAAGAGGCCATCTCAAAACCCATACATTTAGGCAGAAATCCCAGTGTCAAGGGATAGTTAATCACTCTACAAGTTTTAGCCATGGAGGTCCCCTGAAGTCCCATCAACCATAA	PWEPNRRLLRADQGPPMVQSTLWEGVPFHNANTRIRQGFGKQPKEQQKQAKDFEPEHPVWAGRGHLKTHTFRQKSQCQGIVNHSTSFSHGGP	CCA	TAA	other	92
+chr14:65762948-65763115	CCATGGCTCATGCCTGATCCAACACCACCCCACCCTTGCTGCCAGTTGGCCCTACTCTGGTTCGAAGGTGACCGGATGTCACTCTCTTTGCAGACAACTGCTCCAAAGTGCTCAGTGGGACCTACATTCTGTCTTTCCCTTCCACCAAGGTTTCTACATGGGGAGTCCTAG	PWLMPDPTPPHPCCQLALLWFEGDRMSLSLQTTAPKCSVGPTFCLSLPPRFLHGES	CCA	TAG	FALSE	FALSE	TRUE	FALSE	dORF	ENSMUSG00000022032	Scara5	protein_coding	56	FALSE	5
+chr1:39993649-39993843	CCCTGGAGTCTGAGCTGTGGCTTTGTGCCTGGGGATTGTGTCCCTCCAGGGTTGCGTGAACCTGTGCCCAGTGAAGTTCTTTCTTCTCCTTCCTCTCATCAGGAGACATGCAGATATTCCACTTCAGAGATGTGGATAGAAATGAATAAATTTAAAACGGAGAGAAATAAGAGAAAAGAACATTTTGTTAGGAAGTAG	PWSLSCGFVPGDCVPPGLREPVPSEVLSSPSSHQETCRYSTSEMWIEMNKFKTERNKRKEHFVRK	CCC	TAG	FALSE	FALSE	TRUE	FALSE	intron	ENSMUSG00000026074	Map4k4		65	FALSE	2
-chrX:75574658-75574720	CAAGAGACATATATGAGCTGGTTAAAAGGGGGGAGATTACAATCCAGGAGGGTTGGGAAGGGGTGA	QETYMSWLKGGRLQSRRVGKG	CAA	TGA	FALSE	FALSE	TRUE	FALSE	intORF	ENSMUSG00000031202	Rab39b	protein_coding	21	FALSE	3
-chr1:175434682-175434819	CAACACACATACATGAAATGTGGGAGTTCACTCTGCAGCAGGCTGCGTGCTTGGTATGTTACCTGGGTACCTTACTACTGCAATTACACTTTGGCCAATTGTATACACACTCTCCAGTGTTTAAGTCATAATGGCATATAA	QHTYMKCGSSLCSRLRAWYVTWVPYYCNYTLANCIHTLQCLSHNGI	CAA	TAA	FALSE	FALSE	TRUE	FALSE	intron	ENSMUSG00000026527	Rgs7		46	FALSE	5
-chr5:92052499-92052585	CAGATAATTGGAGCTACGAGCCATTCAGCTTCAGCCTTTCCAGACCACACACGAGACATTAACCATCCCATGGAGAAGTTTACATGGTGA	QIIGATSHSASAFPDHTRDINHPMEKFTW	CAG	TGA	FALSE	FALSE	TRUE	FALSE	dORF	ENSMUSG00000029405	G3bp2	protein_coding	29	FALSE	5
+chr6:137421278-137421397	CAAATATTGAAGCATTTTTCTTGGCTTTTGCTATGCTATAATAATAAAAGTTATGAAAATAAACTTCAATTCTTAGGCCAAAGAATCCAAAATTATTTTACCCCCAAACCATCAGAGAAATAG	QILKHFSWLLLCYNNKSYENKLQFLGQRIQNYFTPKPSEK	CAA	TAG	FALSE	FALSE	TRUE	FALSE	intron	ENSMUSG00000030223	Ptpro		40	FALSE	4
+chr17:34267411-34267539	CAGATTTCTACCCAGCCAAGATCAAAGTGCGCTGGTTCCGGAATGGCCAGGAGGAGACGGTGGGGGTCTCATCCACACAGCTTATTAGGAATGGGGACTGGACCTTCCAGGTCCTGGTCATGCTGGAGATGA	QISTQPRSKCAGSGMARRRRWGSHPHSLLGMGTGPSRSWSCWR	CAG	TGA	FALSE	FALSE	TRUE	FALSE	intORF	ENSMUSG00000073421	H2-Ab1	protein_coding	43	FALSE	2
+chr3:90362079-90362159	CAAAACCCAGTGTCAAAGCTTTCTTATGCAAGGGATTTTCCCAACCCTTCAGAAAAAGAACCTCATGGACTTCTAAAAGGGTAG	QNPVSKLSYARDFPNPSEKEPHGLLKG	CAA	TAG	FALSE	FALSE	TRUE	FALSE	dORF	ENSMUSG00000042390	Gatad2b	protein_coding	27	FALSE	2
-chr6:113746442-113746552	CAGCCACTTGGGAAAAGAGCCATAGTCAGCTGGGAGGGCCCACGTCTGGATGGCTGTGAAAAACTTGAGTTCTTGGTTTGGGCTTCAAAGTCTGCCCATCCCACCTGGCCATAA	QPLGKRAIVSWEGPRLDGCEKLEFLVWASKSAHPTWP	CAG	TAA	FALSE	FALSE	TRUE	FALSE	dORF	ENSMUSG00000030302	Atp2b2	protein_coding	37	FALSE	6
-chrX:38656219-38656347	CAAAGGCAATCCCTGCAGATGGTTGATACCAGGGCTGGGGAGATAGCTCAGCAGTTAAGAGCACTGGCTGCTCTTTCAGAGGTCCTGAGTTCAGTTCCCAGCAACCACATGGTGGCTCACAACCATCTGTAA	QRQSLQMVDTRAGEIAQQLRALAALSEVLSSVPSNHMVAHNHL	CAA	TAA	FALSE	FALSE	TRUE	FALSE	other				43	FALSE	4
-chr6:30811641-30811712	CAGTCTCTATACCAGGGATGGAAAAGGCCTTACACCAGTATACATTGGAGCCTTCAGAAAAACCCTTTGATATGA	QSLYQGWKRPYTSIHWSLQKNPLI	CAG	TGA	FALSE	FALSE	TRUE	FALSE	intORF	ENSMUSG00000025607	Copg2	protein_coding	24	FALSE	2
+chr3:69030414-69031454	CAATCAAGACTGCTGACAGAAATCTTAAAAAGGCACAGGATTCTGTTTGCCGCACAGAGAAAGAAATAA	QSRLLTEILKRHRILFAAQRKK	CAA	TAA	FALSE	FALSE	TRUE	FALSE	intORF	ENSMUSG00000034349	Smc4	protein_coding	22	TRUE	6
-chr16:92798823-92798954	CAAACAGAACAGAAAACAGAACAAACAGAACAAACAGAACAAACAGAACAAACAGAACAGAAAAGAAAGAATGCAGCCTGGCATAGCCGTAAGGATCTCTTCTCTTCTGAGGGATGCTCTCAAAGACTCCCATGA	QTEQKTEQTEQTEQTEQTEQKRKNAAWHSRKDLFSSEGCSQRLP	CAA	TGA	FALSE	FALSE	TRUE	FALSE	intron	ENSMUSG00000022952	Runx1		44	FALSE	4
+chr14:27575734-27575853	CAAACACAGACGTGGATGCTCACAGTCAACTATTGGATGGATCACAGGGCCCCCAATGGAGGAGCTAGAGAAATTATCCAAGGAGCTAAAGAGATCTGCAACTCTGTAGGTGCAACATTATGA	QTQTWMLTVNYWMDHRAPNGGAREIIQGAKEICNSVGATL	CAA	TGA	FALSE	FALSE	TRUE	FALSE	other				40	FALSE	5
+chr17:57301201-57302111	CAATGGCCGATTCACCCTACGGGATCTGCTGATGGTACCTATGCAGCGGGTGCTGAAGTACCACCTCCTTCTCCAGGAGCTAGTGAAACACACACAGGATGCTACAGAGAAGGAGAACCTGCGGTTGGCCCTGGACGCCATGAGGGACCTGGCACAGTGCGTGAACGAGGTCAAGAGGGACAATGA	QWPIHPTGSADGTYAAGAEVPPPSPGASETHTGCYREGEPAVGPGRHEGPGTVRERGQEGQ	CAA	TGA	FALSE	FALSE	TRUE	FALSE	intORF	ENSMUSG00000034116	Vav1	protein_coding	61	TRUE	2
+chr6:45501720-45501791	CAATACCACTCCTGGGCATATATCCAGAAGATGCTTCAGCATGTAATAAGGACACATGCTTCACTACATTTATAG	QYHSWAYIQKMLQHVIRTHASLHL	CAA	TAG	FALSE	FALSE	TRUE	FALSE	intron	ENSMUSG00000039419	Cntnap2		24	FALSE	2
+chr8:27121237-27121530	AGATGTCCGGGCTTCCTGGCGCGCCTGCTGCCCTCCTGCTTCGCCCTCGGCCTCCCATGTCCCAGCCCGGGCCCTGCCGACTGCTACAGAGGATGGATCCCCAGTGTTGGGGGAGGGACCAGCCTCTCTCAAGTCCTCCCCAAGTGGCAGCAGTGGCCGCGCGCCGCCACCCCCCTGCAAACTCACCAATCTGCAGGTGGCCCAGAGTCAGGTGTGCGAGGCAAGCGTGGCCGCCCGCGGAGATGGAGAGCCAGAGCCCACCGGCTCCCGTGGCAGCCTAGCTCCCCGGCACCATAA	RCPGFLARLLPSCFALGLPCPSPGPADCYRGWIPSVGGGTSLSQVLPKWQQWPRAATPLQTHQSAGGPESGVRGKRGRPRRWRARAHRLPWQPSSPAP	AGA	TAA	FALSE	FALSE	TRUE	FALSE	intORF	ENSMUSG00000031486	Adgra2	protein_coding	98	FALSE	2
-chr8:92998377-92998523	AGGGACCCTGTCTCAATCCCTAGGAAGGTCTTGGGAACTACCCATATGTCTGACAGAACAAGACTGGCAGGTGGCCTTGGCAGGCACAATTTGTCTAGCGGTTACCACCTTTCTAAAGGATCTGACTTTGGGGAACTCCCTCACTGGTGA	RDPVSIPRKVLGTTHMSDRTRLAGGLGRHNLSSGYHLSKGSDFGELPHW	AGG	TGA	FALSE	TRUE	FALSE	TRUE	dORF	ENSMUSG00000055368	Slc6a2	protein_coding	49	FALSE	6
-chr13:52968577-52968738	AGATTTGCTCCTGAACGAAGGGAGCATGGGGAAAAACAAATCCTCGGCGTGTCGGAGAAAACGGGAATTCATTCCGGACGAGAAGAAAGACGCCATGTATTGGGAGAAACGGCGGAAAAACAACGAAGCTGCCAAAAGATCTCGGGAGAAGCGCCGCCTCAATGA	RFAPERREHGEKQILGVSEKTGIHSGREERRHVLGETAEKQRSCQKISGEAPPQ	AGA	TGA	FALSE	FALSE	TRUE	FALSE	intORF	ENSMUSG00000056749	Nfil3	protein_coding	54	FALSE	5
-chr17:17528138-17528305	AGAGGCCACTTGTTTTTATTCAGCTGTTGTAAAGTTAGAATATGTGGAGTTATATACAAAGTTATAGTTTATTTTATGAGAATATTTTTATATAATAAAATTTTAATGGCTGACAAGCTGAAAATAGCCTGCTTTAATCCTAGAGTTTGCTCCCAATTTCATCTTTTCTAA	RGHLFLFSCCKVRICGVIYKVIVYFMRIFLYNKILMADKLKIACFNPRVCSQFHLF	AGA	TAA	FALSE	FALSE	TRUE	FALSE	dORF	ENSMUSG00000023845	Lnpep	protein_coding	56	FALSE	2
-chr1:84445259-84445429	CGTGGGCACCAGCTACAAGTGCCTCTGCGATCCAGGTTGGTCCTCCCTGTAGACAGCCAAGCTGGTCCTAGAAGACTCGGTAGTTTGTCCTTTCATCTGAGCAAAGGTCAGCCCACAGAGTGGGATATGCATAGGAGTGTATTTCCTTGGCTGTGCATACACCTACACTTCTGA	RGHQLQVPLRSRLVLPVDSQAGPRRLGSLSFHLSKGQPTEWDMHRSVFPWLCIHLHF	CGT	TGA	FALSE	FALSE	TRUE	FALSE	other				57	FALSE	5
+chr2:22866267-22866359	AGAGGCAACCTGATTTCCAATGAGGAACAGACATATAAAATATATAACGGATTTCAGCATTTAGAAGGGAGAAATACAATTATTACTGACATATAA	RGNLISNEEQTYKIYNGFQHLEGRNTIITDI	AGA	TAA	FALSE	FALSE	TRUE	FALSE	intron	ENSMUSG00000026786	Apbb1ip		31	FALSE	5
-chr14:32684987-32685109	AGGGGAAGAAGTTTGGGCAACTGGGCAGTGCCGTGTACCCTCCAGATCCCAGGAAGGCCCGTGAAATCTGCAGCTGGGACGCTCGCACGGGAGACGGAAGATGGAAGGTACAGTCTGCACGGCTGA	RGRSLGNWAVPCTLQIPGRPVKSAAGTLARETEDGRYSLHG	AGG	TGA	FALSE	TRUE	FALSE	TRUE	other				41	FALSE	2
-chr6:58906939-58907121	CGTCACCACAGCCGTCAGCGTTTGCCGCATCTTCAGACGCACTCTGGACCAGCCGCAATCACAGCTGCAGGACCTCTCTGGACCAGCTCTATTGCAGACTGCGCAACCACCAGACCACTGCGGCAAACAAGCCCAGCTGAGCCGAGCAGTAGCCATGGCCGACCCCGAGAAGCAGGGACCCGCTGA	RHHSRQRLPHLQTHSGPAAITAAGPLWTSSIADCATTRPLRQTSPAEPSSSHGRPREAGTR	CGT	TGA	FALSE	FALSE	TRUE	FALSE	uoORF	ENSMUSG00000055430	Nap1l5	protein_coding	61	FALSE	4
+chr11:57427858-57427986	AGGATTGCCCACTGTGTGCAAGACTCTGGATTCAATCCCCAGTACAGGGGGAGTGAGAGGAGGAAGAAGAGGAGGAGAGGAGGAAAAAAGGAGGAAGGGAGGAAGAAATTTGTTATAAGCTGGGTACAATAG	RIAHCVQDSGFNPQYRGSERRKKRRRGGKKEEGRKKFVISWVQ	AGG	TAG	FALSE	TRUE	FALSE	TRUE	other				43	FALSE	2
-chr13:99429796-99429873	AGAATCAGAGAAGCCCCTCACTCAGTCTGGAGGAGCCCCCCCACCTTCAGGAGGAAAACAACAGGGCAGGCAATGCGATGA	RIREAPHSVWRSPPTFRRKTTGQAMR	AGA	TGA	FALSE	FALSE	TRUE	FALSE	intORF	ENSMUSG00000052727	Map1b	protein_coding	26	FALSE	2
-chr8:43314570-43314725	CGCTTGCAGCTGGCACTAGAGACTGGGTACTCCTACTCCCCCTGGCCCTCTACCGAGCCCGGAATACTCCGGGCCCCCATGGACTTACTCCGTATGAAATTCTGTATGGGGCACCCCCGCCCCTTGTCAATTTTCATGATCCTGAAATGTCAAAGTTAA	RLQLALETGYSYSPWPSTEPGILRAPMDLLRMKFCMGHPRPLSIFMILKCQS	CGC	TAA	FALSE	FALSE	TRUE	FALSE	other				52	FALSE	4
-chr1:173730431-173732335	AGATTGTCTCCAGACTCCTCTTATGGCACCACCAACACCACCCAGCAGTTCCTCAAACAAGAAACAGAAAAACACAACCATCCCAAAACATGGTATCATAAAGACAAGGGGTCCTCAGGAAATTCATCAACTTGTAGAATTTTCATCATCCAGCAACTTCCCAGCTGTAAGTGA	RLSPDSSYGTTNTTQQFLKQETEKHNHPKTWYHKDKGSSGNSSTCRIFIIQQLPSCK	AGA	TGA	FALSE	FALSE	TRUE	FALSE	intORF	ENSMUSG00000073490	Ifi207	protein_coding	57	TRUE	2
-chr11:95830594-95830731	AGACTCGTTGCATGTACTCATTGTAGTAGCCCTCGCGATAGGTGGCACGCAGGCTCTCGGGCAGTTGCTGGCCTGGCGCGGCACGCACGATCGAGTCGTCGCTGTTCTCGTCCACGATGGTCTCATCGAAGTCGAAGGTGA	RLVACTHCSSPRDRWHAGSRAVAGLARHARSSRRCSRPRWSHRSRR	AGA	TGA	FALSE	FALSE	TRUE	FALSE	dORF	ENSMUSG00000018381	Abi3	protein_coding	46	FALSE	7
-chr15:37000315-37000431	AGAATGGCTGATCTGCTTCCGTGTATTCACAGCTACACACCATTCCCCACTTCTGATCATTTCCTGTGTGTCCATCTGGGAGTCATTGTAGATGACAGATTCAATTCATACAATTGGTAG	RMADLLPCIHSYTPFPTSDHFLCVHLGVIVDDRFNSYNW	AGA	TAG	FALSE	FALSE	TRUE	FALSE	dORF	ENSMUSG00000062397	Zfp706	protein_coding	39	FALSE	3
+chr9:27351630-27351926	AGAAATTTGCCCCACCAATCCCATCTCCCACCAACATTGACTTCCTGGATCTGTTTTAAGGAAATGCAGAGCAAACTCTCCCTTCACCCACATTCAGACCATCCAGGCTCTCTTTCCTTCTTGCCCCGACTTGTGTGTGGCTCCAGGACCCCTAGCTTGTGCATGGTTTCCGCTAGGGAGGTGGTTGGGTTAGGGGGAGAATTGGGGAGGGGAGGGATTGGACTGGGGAAGGGGATTTGCATTTTCAACCTTAAACTACTGAAAGCATGCTTTGGGGTGACCTCTGGGATTTTCACATAA	RNLPHQSHLPPTLTSWICFKEMQSKLSLHPHSDHPGSLSFLPRLVCGSRTPSLCMVSAREVVGLGGELGRGGIGLGKGICIFNLKLLKACFGVTSGIFT	AGA	TAA	FALSE	FALSE	TRUE	FALSE	dORF	ENSMUSG00000034275	Igsf9b	protein_coding	99	FALSE	4
-chr11:70011229-70011537	AGGAACCAGGGGTGGAGCGTGTGCTCCGAGATATTCGAATCTTCCGGATCTTTGAAGGGGCAAATGACATTCTTCGACTGTTTGTGGCTCTGCAAGGCTGTATGGACAAAGGAAAGGAACTCACTGGGCTGGGCAATGCCCTGA	RNQGWSVCSEIFESSGSLKGQMTFFDCLWLCKAVWTKERNSLGWAMP	AGG	TGA	FALSE	TRUE	FALSE	TRUE	dORF	ENSMUSG00000020888	Dvl2	protein_coding	47	TRUE	2
+chr11:94066569-94066718	AGGCCGGCCGGCCATGAACATGTGGAAAGAGGAGGAAGACGTTTTTTTGTTTTTCAAGACAGGGTTTCTCTGTGTAGCCCTGGCTGTCCTGGAACTCACTCTGTAGACCAGGCTGGCCTTGAACTCAGAAATCCACCTGCCTCTGCCTCCTGA	RPAGHEHVERGGRRFFVFQDRVSLCSPGCPGTHSVDQAGLELRNPPASAS	AGG	TGA	FALSE	TRUE	FALSE	TRUE	intron	ENSMUSG00000020859	Spag9		50	FALSE	4
+chr10:69988456-69988587	AGGCCTTTCAGTCCGGGCGAGACCCTTCCAAAGAGCTGGCAGGGCTGTTTGAACACAAGTCGGCCATGTCTCCAGATGTTGCCAAGTCTGCTGCTGAGACCTCAGCCCAGCACGCAGAGAAGGACAGCCAAATGA	RPFSPGETLPKSWQGCLNTSRPCLQMLPSLLLRPQPSTQRRTAK	AGG	TGA	FALSE	TRUE	FALSE	TRUE	other				44	FALSE	3
+chr16:5992453-5992698	AGGCAGCTCTTGTTTGTGGAAGAAAATGGCTCTGTAGACTCATGGTTCTTCCTTCTGCTCCTGAGATGGGGCCTCTTGAGTTTTAGCCAAAGGATACTCACCACAGGCACACAGCCTACTCTGATTTTTCATTTTGAGGCTAATTTCTCTAATCATGCACACATCCTACATACTGCTAATAAAAATGAAACAACTCCATGGAGCATTAAGGTGTCTTTGAGGGTGATGTTTGATATGCTCAGGCTGTAG	RQLLFVEENGSVDSWFFLLLLRWGLLSFSQRILTTGTQPTLIFHFEANFSNHAHILHTANKNETTPWSIKVSLRVMFDMLRL	AGG	TAG	FALSE	TRUE	FALSE	TRUE	lncRNA-ORF	ENSMUSG00000101481	1700123O21Rik	lncRNA	82	FALSE	3
+chr8:114372614-114372718	AGACAGTATTTGGGGTTGAAAAGTCAACTGGTTTCTCTTGCCTATTCAAAGCCCTTTCTAATGTGTAACACACACGAGGGACACAGATGGTGGCTGCCCATCATCTGA	RQYLGLKSQLVSLAYSKPFLMCNTHEGHRWWLPII	AGA	TGA	FALSE	FALSE	TRUE	FALSE	dORF	ENSMUSG00000046844	Vat1l	protein_coding	35	FALSE	2
+chr15:89286779-89286970	CGGAGTTGTCTCTGTGCTCAGCAGGCAGACTTGGCAGACTTGGGTGGGTGTTGGCGCTGCATCAGACATGTAAGAGTGGGCACAGAAGACCACTGGGAGGCTGAGAGACAGGGCGGGCCCATATTGTCCACGAAGAGTCTAAAAGTCTATGTTGTCTTTTTTTTTTTTTTTTTTTTAAATGTTCTGACCTTCTGA	RSCLCAQQADLADLGGCWRCIRHVRVGTEDHWEAERQGGPILSTKSLKVYVVFFFFFFLNVLTF	CGG	TGA	FALSE	FALSE	TRUE	FALSE	other				64	FALSE	3
+chr2:135110977-135111045	AGATCAGATGAGGACAGAGTGTCGAGTCTTACACTCAGCAGTAAAACCTGGCTATGTTTGTATTACTCGTAA	RSDEDRVSSLTLSSKTWLCLYYS	AGA	TAA	FALSE	FALSE	TRUE	FALSE	intron	ENSMUSG00000051177	Plcb1		23	FALSE	2
+chr2:157561980-157562258	AGATCGAACAGCCCATCAACCAGCAGAATGGACATTCTGACATCACCAGCTGAAGCCCTACATCTCGGTGCAGAAGAGAAAGTGTCAACTGTGTGCAGCATGGGGGGAGTGGAGGGCGTGGGTGGTGGAGGAAGAGGGTTAAGAAAACTAGTGGGGCCCCCTTGCTGCCCCTTGCCTATGGCACACATATTCCTGCCTTGCTCCCTCATTTCCCCTTTTCCCCCCGCCTTCGAAAGCCCTCCCCAAAATGTGTCACTTGATTTGGATATATTCAACCAGTAA	RSNSPSTSRMDILTSPAEALHLGAEEKVSTVCSMGGVEGVGGGGRGLRKLVGPPCCPLPMAHIFLPCSLISPFPPAFESPPQNVSLDLDIFNQ	AGA	TAA	FALSE	FALSE	TRUE	FALSE	dORF	ENSMUSG00000067786	Nnat	protein_coding	93	FALSE	7
-chr4:64015668-64015793	AGGTCTGTAAACCCAGCTCCTACAGAGGCTGAGGCAAGAAGATCAAGTTCAATGCCTGCCTGGGTCACATTCAAGATAAGCCTAGGCCAGGTGGTCAAAATAGATTGGATGGCATTCTCAGAGAACTAA	RSVNPAPTEAEARRSSSMPAWVTFKISLGQVVKIDWMAFSEN	AGG	TAA	FALSE	TRUE	FALSE	TRUE	intron	ENSMUSG00000028364	Tnc		42	FALSE	3
-chr6:51463230-51464139	AGAGTGGAAACTTTGGGGGTAGCAGGAACATGGGAGGACCATATGGTGGAGGGAACTATGGTCCTGGAGGAAGTGGAGGAAGTGGTGGCTATGGTGGAAGGAGCAGATATTAAGCTTCTTCCTACTTACCATGGGCTTCACTGTATAAATAGGAGAGGATGA	RVETLGVAGTWEDHMVEGTMVLEEVEEVVAMVEGADIKLLPTYHGLHCINRRG	AGA	TGA	FALSE	FALSE	TRUE	FALSE	doORF	ENSMUSG00000004980	Hnrnpa2b1	protein_coding	53	TRUE	2
+chr18:9345238-9345472	AGAGTGTCCGAACGAACCGGTAAATTTGCTTCTGTTCTGGGTTGTGTTTGTCATAATCAGGTGGCACTTCGGATTTCGAAAGAGGGTGGAGGTTTTCATCAAAAATATCTAAGAGCATCCTTCCATCTGGGTCCCTGG	RVSERTGKFASVLGCVCHNQVALRISKEGGGFHQKYLRASFHLGP	AGA	TGG	FALSE	FALSE	TRUE	FALSE	other				45	TRUE	2	+chr18:9345238-9345475	AGAGTGTCCGAACGAACCGGTAAATTTGCTTCTGTTCTGGGTTGTGTTTGTCATAATCAGGTGGCACTTCGGATTTCGAAAGAGGGTGGAGGTTTTCATCAAAAATATCTAAGAGCATCCTTCCATCTGGGTCCCTGGTAA	RVSERTGKFASVLGCVCHNQVALRISKEGGGFHQKYLRASFHLGPW	AGA	TAA	other	46
-chr9:44194084-44194236	CGGTATCAGTTGCTGTCTGTAAGACAGATAAAGGTTTGTGGCTGTGGCAGTAATGGAAGTAGAGAAGGGAGGAGGAAGTTGAAAGAAAAACAGATAAGAAATGGATTAGAGCTAAAATTAGTAAGAATTGTTGACACATTGGGAAGTGGAGTGTAG	RYQLLSVRQIKVCGCGSNGSREGRRKLKEKQIRNGLELKLVRIVDTLGSGV	CGG	TAG	FALSE	FALSE	TRUE	FALSE	intron	ENSMUSG00000034342	Cbl		51	FALSE	7
-chr5:48888501-48888755	TCCTTCATTCTTAAGAACTGTCTCTCCCTTAAAAAGCAAGGTGTGTTCTTTGCTTGTAGCTCTGCATGGACCGAGTGTGTCTCCAAGAATCTGAGTAAATTTCAAGTATTATATTCTTATCACTCAGAGTGGAGATATGTTTTTGTTCAGCCAGTCATTGTTTCTCAAAAGTTGGCAGTGCAGTTTTTAAAACCATCTCCTGCTGGTGCTGGACAGTGTTGCTGTGTTGTGCTCACTCGAAGTTCTGAAGTTGAATAA	SFILKNCLSLKKQGVFFACSSAWTECVSKNLSKFQVLYSYHSEWRYVFVQPVIVSQKLAVQFLKPSPAGAGQCCCVVLTRSSEVE	TCC	TAA	FALSE	FALSE	TRUE	FALSE	intron	ENSMUSG00000029088	Kcnip4		85	FALSE	2
-chr2:42145295-42145522	AGCCATATCTGCATTTTCTTGTCAGAGAGGACTCCCACTAACTGTTCTCTCAGGAGTCTGAGTGTGCTATGGAAGAATTCCAGACACAGAAATGATAAGAGTAGTCAAACTTTCTCAGGACAGCATTATGGGTTAAGGCAAGGCAGCAACACTGAGGGAAGTTTTAGAAAATATATCATCCACACCACAAAGAGATTAAAGACAATAATAATGAAAACGAAATCACATGCT	SHICIFLSERTPTNCSLRSLSVLWKNSRHRNDKSSQTFSGQHYGLRQGSNTEGSFRKYIIHTTKRLKTIIMKTKSH	AGC	GCT	FALSE	FALSE	TRUE	FALSE	intron	ENSMUSG00000049252	Lrp1b		76	FALSE	7	-chr2:42145295-42145522	AGCCATATCTGCATTTTCTTGTCAGAGAGGACTCCCACTAACTGTTCTCTCAGGAGTCTGAGTGTGCTATGGAAGAATTCCAGACACAGAAATGATAAGAGTAGTCAAACTTTCTCAGGACAGCATTATGGGTTAAGGCAAGGCAGCAACACTGAGGGAAGTTTTAGAAAATATATCATCCACACCACAAAGAGATTAAAGACAATAATAATGAAAACGAAATCACATGCTGGGTAG	SHICIFLSERTPTNCSLRSLSVLWKNSRHRNDKSSQTFSGQHYGLRQGSNTEGSFRKYIIHTTKRLKTIIMKTKSHAG	AGC	TAG	intron	78
+chr10:75935951-75936381	TCCCACCGCAGTCATGCCTCGGGGAAGCCGCAGTGCGGCTGCCAGGCCGGTCAGCCGCCCAGCCCCGCCTCCTGCGCACCCACCACCCTCAGCGGCCGCCCCGGCACCTGCCGCTCCCGGCCAGCCGGGTCTTATGGCTCAGATGGCATCCACCGCCGCAGGCGTAGCCGTGGGCTCAGCTGTAGGGCATGTCATGGGTAG	SHRSHASGKPQCGCQAGQPPSPASCAPTTLSGRPGTCRSRPAGSYGSDGIHRRRRSRGLSCRACHG	TCC	TAG	FALSE	FALSE	TRUE	FALSE	uoORF	ENSMUSG00000049422	Chchd10	protein_coding	66	TRUE	2
-chr19:19110796-19110897	AGCAAGCACATTGGAGAGAAAGAAAAAAAGAAACAAACAAACAAACAAAAGCAAAACAAAACCCAGGCACCAGCAGCTAGGACATTTTTTTTCCACTCTGCCTGA	SKHIGEKEKKKQTNKQKQNKTQAPAARTFFFHSA	AGC	TGA	FALSE	FALSE	TRUE	FALSE	uORF	ENSMUSG00000036192	Rorb	protein_coding	34	FALSE	2
-chr16:57624384-57624545	TCACTTTTTAATACAAAATTAACTAGAGCTTTTCCAAGTGAAATGGACCAAACTGGCATTGTTCTATTTAAACAGAGAGTTTTAATGCAGTATGACGTCCCACAGGGGAAAGGAATGTCTGTAGAGGACAGTTGTCCTCAAATATTTTACAGAAACAAAGAATGA	SLFNTKLTRAFPSEMDQTGIVLFKQRVLMQYDVPQGKGMSVEDSCPQIFYRNKE	TCA	TGA	FALSE	FALSE	TRUE	FALSE	dORF	ENSMUSG00000068196	Col8a1	protein_coding	54	FALSE	4
-chr14:70494809-70505406	AGCCTTCCATTGGCCAAAGGACCCGACTCAGCAAGGGGGACATCGCTCAGGCCCGGAAGCTCTACAAATGCCCAGCCTGTGGCGAGACCCTCCAAGACAGCACTGGCAACTTCTCCTCCCCTGAGTATCCCAATGGCTACTCTGCCCACATGCACTGTGTATGGCGCATCTCTGTCACACCTGGGGAGAAGATTATTCTAA	SLPLAKGPDSARGTSLRPGSSTNAQPVARPSKTALATSPPLSIPMATLPTCTVYGASLSHLGRRLF	AGC	TAA	FALSE	FALSE	TRUE	FALSE	intORF	ENSMUSG00000022098	Bmp1	protein_coding	66	TRUE	7
-chr1:133705103-133705195	AGCCTTCCTCCCTCTTTCCAGGGTAATGGGAATAAGAGGGTGCCTGAGGCTCATGAGAACAGCCAGGTTTCCGCTTGGGAAAGGAAAGTGAAATGA	SLPPSFQGNGNKRVPEAHENSQVSAWERKVK	AGC	TGA	FALSE	FALSE	TRUE	FALSE	dORF	ENSMUSG00000026463	Atp2b4	protein_coding	31	FALSE	2
+chr11:68490239-68490394	TCACTGCCAAGCCTAATGTTCAGCCCTTCAGGTTTGGTTCTGAAAAAGTCTTTGAACACTCTGCTTGAAAAGCACCTCAGAATAATCATAAGCATGCCCCATGGAAATGCTCTCCCAACATCCCAAGCCCCTTCCGGGAGACTGCGTCACTTGTGTTGA	SLPSLMFSPSGLVLKKSLNTLLEKHLRIIISMPHGNALPTSQAPSGRLRHLC	TCA	TGA	FALSE	FALSE	TRUE	FALSE	intron	ENSMUSG00000020901	Pik3r5		52	FALSE	2
-chr6:87497365-87497457	AGCCTGAGAGCTCAGGGCCTAGGAGCCAGGAAAACAAGAGTCCAAAGCACCAGGGAGAAGTCTCCGGTTAAATGTGCTAAGGGTGAGGATGAGTGA	SLRAQGLGARKTRVQSTREKSPVKCAKGEDE	AGC	TGA	FALSE	FALSE	TRUE	FALSE	intron	ENSMUSG00000030047	Arhgap25		31	FALSE	4
+chr16:72183454-72183633	AGTCTCTCACTCTCTGCATGTTCTCCACTTGTGGGTCTTTGTATTAGATTCCACCTACTACAACAGGAAGAGTCTTTATGGTGGCAGAGTGAAACACTAATCTATGTGAATACCAGAATCATTTTGTTTCTGGGTCCTTTTAGCAGAACAGCTTTTTTTTTTATAGGCCAATGGCTTATCTAG	SLSLSACSPLVGLCIRFHLLQQEESLWWQSETLIYVNTRIILFLGPFSRTAFFFIGQWLI	AGT	TAG	FALSE	FALSE	TRUE	FALSE	other				60	FALSE	2
-chr2:6814673-6814786	TCCCTTAGTCTAACGTCTGTCTCCAAAAACAGTTACATTATGATTCATGAAACCAGCAAAATTAGTTATGAAGTAGCAACAAAAATAATTGTATGGTTGGGTGTCACCACAATATGA	SLSLTSVSKNSYIMIHETSKISYEVATKIIVWLGVTTI	TCC	TGA	FALSE	FALSE	TRUE	FALSE	intron	ENSMUSG00000002107	Celf2		38	FALSE	7
-chr10:18586149-18586424	TCACTAACCATAAGGACCTGGAAAAATGCTAACAGGAATTACAGATCAGATTCCAGTATTTTTAATCAAGCCAGATATATGCCTATAACCCCAGCACAGGAGAGTATAAGGAAAAAGAGTGACCTCCAGGACAGCCTGGGCTACAGAGTAAACCCTGTCTCAAAAACACAAATGTTAATGTCTAAAGTACTTTTCATTTCAATTCCTGGTATGATGAACAACACAGGCTTCTTGTTTAAAAAAAAAAAAAATACTTCTACAGTTAATAGAGACCAATAG	SLTIRTWKNANRNYRSDSSIFNQARYMPITPAQESIRKKSDLQDSLGYRVNPVSKTQMLMSKVLFISIPGMMNNTGFLFKKKKNTSTVNRDQ	TCA	TAG	FALSE	FALSE	TRUE	FALSE	dORF	ENSMUSG00000019852	Arfgef3	protein_coding	92	FALSE	3
+chr4:42943548-42943679	TCATTATACGGCCTGGTCCCACAGCTCAGCCTGGGAATATGGTGGAGCCGAGCATTCCTCCTGCTGTTGCTGGCCTATTGCCACTATGTTTGGCAACCTTGTAAAGAAAATGATAGGCTACAGAATCCCCACTAG	SLYGLVPQLSLGIWWSRAFLLLLLAYCHYVWQPCKENDRLQNPH	TCA	TAG	FALSE	FALSE	TRUE	FALSE	dORF	ENSMUSG00000036062	Phf24	protein_coding	44	FALSE	3
+chr15:26352702-26352947	AGCAACTGTTGCCATCAAGTTCTCAACCAGGAAGTATTAAAGCTATATTCATGTGGCCACTTAAGTATGATAACCCCAATTGCTGTAACCAAGGCAGTACATCATAGGCATGCCCAGAGACTCTTTCCACCCCACCCTACCCAGTGCTTGTTAGATTCTACCAAATTAACAGCACTAACTAACACAGGTGGTAATATAAAGATCATTAGGTATTACTTCTCTGGCTTTCCCTCCTCCTTCATTGTAGTG	SNCCHQVLNQEVLKLYSCGHLSMITPIAVTKAVHHRHAQRLFPPHPTQCLLDSTKLTALTNTGGNIKIIRYYFSGFPSSFIV	AGC	GTG	FALSE	FALSE	TRUE	FALSE	intron	ENSMUSG00000022269	March11		82	FALSE	3	+chr15:26352702-26352950	AGCAACTGTTGCCATCAAGTTCTCAACCAGGAAGTATTAAAGCTATATTCATGTGGCCACTTAAGTATGATAACCCCAATTGCTGTAACCAAGGCAGTACATCATAGGCATGCCCAGAGACTCTTTCCACCCCACCCTACCCAGTGCTTGTTAGATTCTACCAAATTAACAGCACTAACTAACACAGGTGGTAATATAAAGATCATTAGGTATTACTTCTCTGGCTTTCCCTCCTCCTTCATTGTAGTGTGA	SNCCHQVLNQEVLKLYSCGHLSMITPIAVTKAVHHRHAQRLFPPHPTQCLLDSTKLTALTNTGGNIKIIRYYFSGFPSSFIVV	AGC	TGA	intron	83
+chr15:100821884-100821970	AGTCCCCTGCTCTTCGTTCATGACCTTCCTTCTCATGGTGCACACAGAAACCAGTGCCACACCTCTGGATCACAAGATCAAGGAACTTAG	SPLLFVHDLPSHGAHRNQCHTSGSQDQGT	AGT	TAG	FALSE	FALSE	TRUE	FALSE	dORF	ENSMUSG00000023032	Slc4a8	protein_coding	29	FALSE	7
+chr2:21368126-21368248	AGTCCATCTGGACTGGGCGCCACCTGGAGAAGAAGGAAGCCTCCCCTCAAAAGTCTTACTGATGATAAATTGAGGACCAAAATTTACAAAGTGACTCCTCCGGTTATCGCCTCTCTTCTATGCTAG	SPSGLGATWRRRKPPLKSLTDDKLRTKIYKVTPPVIASLLC	AGT	TAG	FALSE	FALSE	TRUE	FALSE	uORF	ENSMUSG00000045967	Gpr158	protein_coding	41	FALSE	3
+chr5:114612636-114612824	TCTCCATCCCTACACTACATCTCACAGGGCTGCTGGGAACAGTTGGTGCGTTGCACAAGGGCACCTTGCCCAAGGAGACTCCACACACATCCTAGATTTGTGTATTTATTACAGTTGTCTGCATTTCAAGGAAGGGACACTATCTTCCTATTCGCACAAAGATGTCACGGGGGGCTAACAAGGGACCTGTAA	SPSLHYISQGCWEQLVRCTRAPCPRRLHTHPRFVYLLQLSAFQGRDTIFLFAQRCHGGLTRDL	TCT	TAA	FALSE	FALSE	TRUE	FALSE	dORF	ENSMUSG00000041930	Fam222a	protein_coding	63	FALSE	6
-chr15:98891354-98891512	AGCCCCTCCCAGCTATGTAAAAAACACGCGCTTCACCTGCAAGCAGGTAAACGCACCACGTGCTTGCTGCAGGTGGTCCCACTAACTTGGCCGCCGAGCACCTTCCAACCGCAGCAACTCTTTTCAACCCAGGAACTGAGCAGACGTCGCCGCGCCGCGTAG	SPSQLCKKHALHLQAGKRTTCLLQVVPLTWPPSTFQPQQLFSTQELSRRRRAA	AGC	TAG	FALSE	FALSE	TRUE	FALSE	dORF	ENSMUSG00000023000	Dhh	protein_coding	53	FALSE	4
-chr9:86581860-86582117	AGTAGAGCTCTCGTTCCCAAACACTCCATAGAAACACCCTTTCTCATCTCTGAGCAACCCCTGGCCCTGCTGAGATACTCGGGTGTTTTTGTTAGTGTAGCCTGGGCAGTGAGAAGGGCTGCAGGAGGGTCCTTGAGACGGGGCCCTGGGAACCCACCTCTGAGACAAGGGAGTCAGATGCCAGACAGTGGTTCCCAGACAAGCTCAGGCTCCATGAAGATCACCTGCTCTAATGTCCCTGTGCTTAGTTCGGAGGACTGA	SRALVPKHSIETPFLISEQPLALLRYSGVFVSVAWAVRRAAGGSLRRGPGNPPLRQGSQMPDSGSQTSSGSMKITCSNVPVLSSED	AGT	TGA	FALSE	FALSE	TRUE	FALSE	dORF	ENSMUSG00000032418	Me1	protein_coding	86	FALSE	3
+chr5:89238518-89238697	AGCCGTGGGGTGGGGCTGGGAAGTACTCTTTTGAGAAGACACAAACCAGACCTTCCTTCTTGTCCCCCACCTAAGAGAAAGGGCTGTCTGTTGTCAGTAATCTGGCTTATGTGCATTTTGGGCACATGTAACAACACACACAGAGTAAATCCTTTGTCAGTCACGTGTTGCTGTTTAATATAG	SRGVGLGSTLLRRHKPDLPSCPPPKRKGCLLSVIWLMCILGTCNNTHRVNPLSVTCCCLI	AGC	TAG	FALSE	FALSE	TRUE	FALSE	dORF	ENSMUSG00000060961	Slc4a4	protein_coding	60	FALSE	5
-chr11:34718933-34727354	AGCAGAAAGTCACATCGAAGATCGACTATGGCAACAAAATCCTTGAGCTCGATCTCATTGTCAGAGATGAAGATGGAAACATACTGGACCCTGATAAGACCAGCGTCATCAGCTTGTTCCATGCTCACGAGGAGGCAACTTACAAAATCACAGAGCGCATCAAAGAAGAAATGTCAAAAGACCAGCCAGATTATGGGGTTTATTCTCGGATCTCCTCATCCCCCACCCACAGCCTCTACGTCTTTGTGA	SRKSHRRSTMATKSLSSISLSEMKMETYWTLIRPASSACSMLTRRQLTKSQSASKKKCQKTSQIMGFILGSPHPPPTASTSL	AGC	TGA	FALSE	FALSE	TRUE	FALSE	intORF	ENSMUSG00000020143	Dock2	protein_coding	82	TRUE	2
-chr1:52708273-52708380	TCAAGTTGCTATGCAGTGTGCAGTATGGCTCGGTTCTGTTTGTGGCCTGGTTCATGGGTTTTGGATACGGCTTCGTGTTCACCTTTCTCTACTGGCATCTGGAAGACCTAA	SSCYAVCSMARFCLWPGSWVLDTASCSPFSTGIWKT	TCA	TAA	FALSE	FALSE	TRUE	FALSE	intORF	ENSMUSG00000041439	Mfsd6	protein_coding	36	FALSE	2
-chr12:87167752-87167847	TCCAGTGTGCAGAGAAACACTGTAAGCACTTTGTGGCCAAATTTGCAGTCACTGTTCCTGCTGAGATGTAATGTTGCCCCCTTGAACCAAGAAGGCTAA	SSVQRNTVSTLWPNLQSLFLLRCNVAPLNQEG	TCC	TAA	FALSE	FALSE	TRUE	FALSE	dORF	ENSMUSG00000034111	Tmed8	protein_coding	32	FALSE	2
-chr4:61262132-61262260	TCTACTAACAGAAATACCAAGAATTCATTAATTTTTCAGTCCTCAAGGTTGGAAGTCTTAGCTGTTTTTCAGTATATGTCTGAATTCCAAAGAAGTAGGCCCTATTGGAAGGAACATGGGGCCCCTAATTAA	STNRNTKNSLIFQSSRLEVLAVFQYMSEFQRSRPYWKEHGAPN	TCT	TAA	FALSE	FALSE	TRUE	FALSE	other				43	FALSE	2
-chr2:32817360-32818489	TCAGTGATTTTAAGGACCCGCCGACTGCTAAATATCGGGCTGCGCATGTGTTCTTCACAGACTCGTGTCCAGATGCCCTATTTAACGAGCTGGTAA	SVILRTRRLLNIGLRMCSSQTRVQMPYLTSW	TCA	TAA	FALSE	FALSE	TRUE	FALSE	intORF	ENSMUSG00000026797	Stxbp1	protein_coding	31	TRUE	2
+chr7:109032652-109032762	TCTGTAAGAGTGCAGGGCAGCTGGAACCTTAGGCAGCTCCTCTGTATGCTACCGGCTCCACACCCTAACACTCTCCACCCTCTGCTCCAAACCAGTTCTTCTGCAGAGTGGTGA	SVRVQGSWNLRQLLCMLPAPHPNTLHPLLQTSSSAEW	TCT	TGA	FALSE	FALSE	TRUE	FALSE	dORF	ENSMUSG00000031028	Tub	protein_coding	37	FALSE	2
+chr5:26070427-26070567	ACTGCAGCAAGAGCCATGGAGGGCCAGTGGGTGGAGGAGCTGCTGGCCAAGGCAGAGCAGGAGGAGGCTGAGAAGCTGCAGGGTATCAAGGTGCACAAGGAGCTGGAGCTGGGCAACCTGCTGGCTTTGAAAGGCAACCCCTGA	TAARAMEGQWVEELLAKAEQEEAEKLQGIKVHKELELGNLLALKGNP	ACT	TGA	FALSE	FALSE	TRUE	FALSE	other				47	FALSE	2
-chr15:66258228-66258494	ACTGCAATTGAGTTAATCAGGGCCAGGGTGAGAATCCATGGCAACTCAGCTCCCCAGTGGTTGAGATGTGACCAGTCAAGACATCTGGGGCCTAAGGCAGGAAATAAATATGGCAAAAGCTTGAGACATAACAAAACTACAATCTGTCAAAATATTGGACATGGTTTGTTCAAGTCCAAAGCTAAAATCAACGAAGAATTTCTCAATGTTCATCTTCAATGCCAAAGATCTTTACAGATGGCTTTGAAATCCTGCAGACTCACAGAATGA	TAIELIRARVRIHGNSAPQWLRCDQSRHLGPKAGNKYGKSLRHNKTTICQNIGHGLFKSKAKINEEFLNVHLQCQRSLQMALKSCRLTE	ACT	TGA	FALSE	FALSE	TRUE	FALSE	intron	ENSMUSG00000056258	Kcnq3		89	FALSE	5
+chr1:150103722-150103942	ACTGCGCCTTTTCAAGGATGGAAAATTGAAATATCAGGTCATTGGTGGAGAGGTGTATCCCCCCACAGTCAAAGACACTCAGGTAGAGATGATCTACCCTCCTCACATCCCTGA	TAPFQGWKIEISGHWWRGVSPHSQRHSGRDDLPSSHP	ACT	TGA	FALSE	FALSE	TRUE	FALSE	intORF	ENSMUSG00000032487	Ptgs2	protein_coding	37	TRUE	2
-chr4:147401908-147402054	ACTGCTGTTAGAAGGACTGACTGGTGGTCCTGTCGTTCTTGTGGTCGAGAGCAGAAGCGACAATTGGTGGCCTGTAGGGGGAACCGACTCCCCCACCGAGTTCAGAACTTTCAGCAGTCAGTGGTTGCCGGCAGGGTAAGTTCACGGTGA	TAVRRTDWWSCRSCGREQKRQLVACRGNRLPHRVQNFQQSVVAGRVSSR	ACT	TGA	FALSE	FALSE	TRUE	FALSE	other				49	FALSE	6
+chr16:6178889-6178984	ACCTGTAGGCATTTGTGGACACTGCAAAGGACCAAACCAGAACTAAGTATGAAGCTGGTTAATAAATCCTGGCAACAAGCTATTAAAAAGGACTATTAA	TCRHLWTLQRTKPELSMKLVNKSWQQAIKKDY	ACC	TAA	FALSE	FALSE	TRUE	FALSE	intron	ENSMUSG00000008658	Rbfox1		32	FALSE	3
-chr3:82032813-82032977	ACGGACGTTCTAAAAGTGATAAGCACCCACTGTGTTAAGTTTGTTAAATCTGATAGAACGAGACTTAATAGTATCTGGCCATGCGTGTATATATCATGGCTCAGTAGATTTGTTTTATGCTCCATGTATATGTGTGTGTATATGTATATTTTAATGACTATACCATAA	TDVLKVISTHCVKFVKSDRTRLNSIWPCVYISWLSRFVLCSMYMCVYMYILMTIP	ACG	TAA	FALSE	TRUE	FALSE	TRUE	dORF	ENSMUSG00000028005	Gucy1b1	protein_coding	55	FALSE	3
+chr5:89237192-89237482	ACCGAGTTGAAAATTAGACTTTCCTTAGCCAAATTGATGTGGCATTTGATTCCAATATTTTTAGTAAGCTGCGTTATATGCGGATTATATATTGAGATAATAGTTTGGATGTGGAATTCATATTTTTGGATTTGTATAGCAACAGTTGTGATACACATTCACTGGGAGAGATTGCTGGGAGCATTGGAGAAGCAGAAGGGAACCACCTACTATGACTGGGTCTGTGGTTGGCTCTTACAGACTCCCACTTTCTTACAGGAACGAAAATGTAACCCCGCTCTCCTGAAATCTTGA	TELKIRLSLAKLMWHLIPIFLVSCVICGLYIEIIVWMWNSYFWICIATVVIHIHWERLLGALEKQKGTTYYDWVCGWLLQTPTFLQERKCNPALLKS	ACC	TGA	FALSE	FALSE	TRUE	FALSE	dORF	ENSMUSG00000060961	Slc4a4	protein_coding	97	FALSE	7
+chr17:29379376-29379450	ACTGGGCATGGTAATACATGCAACAGTTGGGTAGGTAGAGGAAGAAGGACCAAAAGGCCGAGGTCGCCCTGGCTATAG	TGHGNTCNSWVGRGRRTKRPRSPWL	ACT	TAG	FALSE	FALSE	TRUE	FALSE	dORF	ENSMUSG00000024013	Fgd2	protein_coding	25	FALSE	2
+chr2:92312606-92312746	ACCAAGAAGGTAAGAAGCCTAGGATCAAAGATTCATCGTCGTGTTATTCAAGATGTTCTGCAACATAACCACCAAAGTACAAACCACACACTAAGAAAAACAAGGAGGCTTCAGAATGTGCTAAATTTTTGGCCAAGAGAATAA	TKKVRSLGSKIHRRVIQDVLQHNHQSTNHTLRKTRRLQNVLNFWPRE	ACC	TAA	FALSE	FALSE	TRUE	FALSE	other				47	FALSE	5
+chr16:81333609-81333773	ACATTGGCTGAGGAACCACACTTCAAAATGATTATGGGATTATTACTATTTAAACATGTGCTAAACTGGGACGTGCCAAAGACTAGCAGCATATTTCCTTCAGAAAATGTTTCAAATTGCAAAGAGCTACACACATCCATAGCCAAAGATATGGGTAATAGAATTTAA	TLAEEPHFKMIMGLLLFKHVLNWDVPKTSSIFPSENVSNCKELHTSIAKDMGNRI	ACA	TAA	FALSE	FALSE	TRUE	FALSE	intron	ENSMUSG00000022762	Ncam2		55	FALSE	6
-chr19:28529314-28529577	ACTCTATTCTATACTATACCAGTGTGTGTCCGGTCCCTCAGGGGAAGGGATGCCTTGGCATGGGCCTGCCTGGGCACGCCCTTCCCCCACACTCCACCAGAACATATTCTTATAGCTCTTTCTCTTTTTATGATCACAACAGACAGGGATAGTTATTCAGAGTTAGAACTGAGAATTCTGAGTGCTCCCTCAGAATGGAGAGCTCTAGAGTGCAGCGATAAACAGAAGACTATAAATGAGGTTGGAAAGGAACGGGCTCGACTGTGA	TLFYTIPVCVRSLRGRDALAWACLGTPFPHTPPEHILIALSLFMITTDRDSYSELELRILSAPSEWRALECSDKQKTINEVGKERARL	ACT	TGA	FALSE	FALSE	TRUE	FALSE	intron	ENSMUSG00000052942	Glis3		88	FALSE	7
+chr16:40290217-40290447	ACTCTGAAATGCTGTTATAACTCAGTCCCATGCCAACCAGCAGCTGCTTTCTCTAAACAGCATTTGAATGCAACACAGGCTTCTAAGGAGGAAATGGTGTCACTGTGGTTTCCAGTCTTTTCTACACCCACGTATATTTACATCTCCCGCATCCTTAAAAGAATTCAGTTAAAATGCTTCATTTATAGAGGCTCAGCCAAGAGGACCTGCCCGGGGGAGTTTATGCACAGATGA	TLKCCYNSVPCQPAAAFSKQHLNATQASKEEMVSLWFPVFSTPTYIYISRILKRIQLKCFIYRGSAKRTCPGEFMHR	ACT	TGA	FALSE	FALSE	TRUE	FALSE	intron	ENSMUSG00000061080	Lsamp		77	FALSE	2
-chr16:10282766-10282834	ACCCTGAGGCTATGGGGAGGTCTTCAGAAGTCCTGGAAGAGTGACAACACCCGAGTCCCAGGAGCTCTGTGA	TLRLWGGLQKSWKSDNTRVPGAL	ACC	TGA	FALSE	FALSE	TRUE	FALSE	dORF	ENSMUSG00000022505	Emp2	protein_coding	23	FALSE	2
-chr17:64309574-64311197	ACGATGTTCCAAAGGAGAACACCTCAGGTTCCAGTTCATTGGATCAAGTCCATCCTGCTTTACCAAATGAACCTACAGTTGAAAAAAGTGAAACAGAAATTTCTACTTGTGGTCCAGCACTGA	TMFQRRTPQVPVHWIKSILLYQMNLQLKKVKQKFLLVVQH	ACG	TGA	FALSE	TRUE	FALSE	TRUE	intORF	ENSMUSG00000024083	Pja2	protein_coding	40	TRUE	5
+chr5:64316375-64324489	ACAAACGCCTCAAGCTTGACTATGAAGAAATCACTCCGTGTCTTAAAGAAGTCACTACAGTGTGGGAAAAGATGCTTAGCACTCCAGGAAGATCCAAAATTAAGTTTGACATGGAAAAAGTGCACTCAGCTGTTGGGCAAGGTGTGCCACGTCATCACCGAGGTGAGATCTGGAAATTTCTAG	TNASSLTMKKSLRVLKKSLQCGKRCLALQEDPKLSLTWKKCTQLLGKVCHVITEVRSGNF	ACA	TAG	FALSE	FALSE	TRUE	FALSE	intORF	ENSMUSG00000029174	Tbc1d1	protein_coding	60	TRUE	4
+chrX:102088247-102088459	ACACCAGAACCAGGGCAGCCAGTTAACCCCCCTCAGCCTCTTCGTACTGCTAAGCTTTATAGAATTATTCCGTATGTGGTCTTGAGATTTTCTATGTCCAATTTTATAAGATGTTCTGCATGCAAACACAACATTGTAGTCACCGTACCAGTCACCTCAAAGCCATTCCTCCTCCATATGTGTGCTGGTGAAGAAATACCAACATGTATGTTCTAA	TPEPGQPVNPPQPLRTAKLYRIIPYVVLRFSMSNFIRCSACKHNIVVTVPVTSKPFLLHMCAGEEIPTCMF	ACA	TAA	FALSE	FALSE	TRUE	FALSE	dORF	ENSMUSG00000079481	Nhsl2	protein_coding	71	FALSE	2
-chr10:108742701-108742772	ACTCAAGCTGTACTACAAAGCAATAGTGATTTTTTTAAAAATTGCATTGCATTGGTACAGAGACAGACAAGTTGA	TQAVLQSNSDFFKNCIALVQRQTS	ACT	TGA	FALSE	FALSE	TRUE	FALSE	intron	ENSMUSG00000035864	Syt1		24	FALSE	2
-chr14:86916796-86916984	ACGAGGGAGAGATACAAACAGGGGAGATATAAACAAGGGAGAGATATAAAAACGGGAGATATAGAGAAAGAAGAAACAGGACTGAATAAACGTGTGCAGAAGGATCCTGTAGCAGCGTCGTTCTTGCTGGCGAGTTGGGGGCGCGCAAGAAGTGGTGCCGAAACCCGGGACAAGAAACATCTTCAGGCACAA	TRERYKQGRYKQGRDIKTGDIEKEETGLNKRVQKDPVAASFLLASWGRARSGAETRDKKHLQA	ACG	CAA	FALSE	TRUE	FALSE	TRUE	intron	ENSMUSG00000022021	Diaph3		63	FALSE	4	-chr14:86916721-86916984	ACGAGGGAGAGATACAAACAGGGGAGATATAAACAAGGGAGAGATATAAAAACGGGAGATATAGAGAAAGAAGAAACAGGACTGAATAAACGTGTGCAGAAGGATCCTGTAGCAGCGTCGTTCTTGCTGGCGAGTTGGGGGCGCGCAAGAAGTGGTGCCGAAACCCGGGACAAGAAACATCTTCAGGCACAAGCGAAGACCCCCTGCTACAGGGAGGATTCAGAACTGCATCACGGGGAAGGAGTGGTTAATAAAGTGTTCCCGTAA	TRERYKQGRYKQGRDIKTGDIEKEETGLNKRVQKDPVAASFLLASWGRARSGAETRDKKHLQAQAKTPCYREDSELHHGEGVVNKVFP	ACG	TAA	intron	88
-chr8:64718946-64719101	ACTTCATTGGGAATTATGCCTCCACCTTCACGTGGTGGGATAAACTCTTTGGGACAGATGCCCAGTATCATGCCTACATTGAAAAATCGAAGAAGCTTGGGAAAAAGTCTGATTGAGCACCCCCACTCGACGCCTTCCTCAACTGCAGCTGGCCACTAA	TSLGIMPPPSRGGINSLGQMPSIMPTLKNRRSLGKSLIEHPHSTPSSTAAGH	ACT	TAA	FALSE	FALSE	TRUE	FALSE	doORF	ENSMUSG00000031604	Msmo1	protein_coding	52	FALSE	2
+chr7:4692664-4692911	ACTTGGAGTCCACTGCATCACGGGTCAGAAGGTCGCTGTCAAGATCGTGAACAGGGAGAAGCTGTCGGAATCGGTGCTGATGAAGGTGGAGAGGGAAATCGCCATCCTGAAGCTCATTGA	TWSPLHHGSEGRCQDREQGEAVGIGADEGGEGNRHPEAH	ACT	TGA	FALSE	FALSE	TRUE	FALSE	intORF	ENSMUSG00000035390	Brsk1	protein_coding	39	TRUE	2
-chr10:81399477-81399701	ACCTACAAAGGCCCCTCCTCCCTGACCACCCATCTTGGCCCGTCATACCTAGCGCTGTCATGTCCCCTCCCCGCAGAGGCCGCAGGCCATCACCCCAGCAGAGCCCCCAGGGCCAGGCCCCACCCACCTGCCACCTGTCCTCCCTGGGACACTTGTAAGTACAAAGCTCCCCAGCCTTTGAGGCCTCAACCCCCCACCATCTGTCTGTCCTCAGGGACCCTCCAGTAG	TYKGPSSLTTHLGPSYLALSCPLPAEAAGHHPSRAPRARPHPPATCPPWDTCKYKAPQPLRPQPPTICLSSGTLQ	ACC	TAG	FALSE	FALSE	TRUE	FALSE	dORF	ENSMUSG00000055053	Nfic	protein_coding	75	FALSE	2
-chr1:39622398-39622577	GTTGCAGATGTGTTTTCTAGAATGTACAGGTCACTTGGGGAGCCTTTCTCCCACTGTGGCATAGCAAATAGAGTAAGCACATGCAGGTTTGTGCATGGCCTGCTCTGTGTGAGCAGACTACAGCAGAACATTAACGAGAATGAAGTAGCTTTGCCATTGAGCTTCCAGGATTCCCACTGTTAA	VADVFSRMYRSLGEPFSHCGIANRVSTCRFVHGLLCVSRLQQNINENEVALPLSFQDSHC	GTT	TAA	FALSE	FALSE	TRUE	FALSE	dORF	ENSMUSG00000050967	Creg2	protein_coding	60	FALSE	2
+chr13:9551758-9551859	GTAGCCGGGTATCAGCAAAAATTCAGCAGCTTGTCAATACCCTTAAACGACCGAAGCGGCCACCATTACGGGAATTCTTTGTTGATGACTTTGAAGAATTGTTAG	VAGYQQKFSSLSIPLNDRSGHHYGNSLLMTLKNC	GTA	TAG	FALSE	FALSE	TRUE	FALSE	intORF	ENSMUSG00000048264	Dip2c	protein_coding	34	FALSE	2
+chr15:4409694-4409978	GTGGCTATTAGACCAAAAAAAAAAAAAAACCAAAACAAAATAAAACAAACAAAACAAAACAAAACAAAACAAAGACTGTACAGAATACCCAAGATACACTCCACAGAACTTAAAAAGCTCAACAAGCTGAAGTGCCCAAGTGAGGACTCCTCATTCTCACTTAGGAGAGAGAAGAAAGCAATCACAAGTTGGGAGGGAGGGAGGGAGCTGGGAAGGAAAGTGGATGGAGTGTGGGGGAGGTGGGGAGAGAGGAACAAGATCTGGTATTGGGTGAGGAAAAAGGACTGA	VAIRPKKKKNQNKIKQTKQNKTKQRLYRIPKIHSTELKKLNKLKCPSEDSSFSLRREKKAITSWEGGRELGRKVDGVWGRWGERNKIWYWVRKKD	GTG	TGA	FALSE	TRUE	FALSE	TRUE	intron	ENSMUSG00000049148	Plcxd3		95	FALSE	2
-chr14:12481457-12481540	GTAGCTCTTCATTTATACTATACAAACAGTAAGGAAGACAAGGACAAACACATTTATTTCCCAGATTGTTATCAAAGGGGATTTTGA	VALHLYYTNSKEDKDKHIYFPDCYQRGF	GTA	TGA	FALSE	FALSE	TRUE	FALSE	intron	ENSMUSG00000054423	Cadps		28	FALSE	3
+chr2:124584812-124584922	GTGGAGCCCATACCTCCTGCCTGCAGCCATCAGGTTCACAGAACTGTGTTTACTCACCTGATACATATGGCAATACTTTTCCTATGCTCACATGAATACAAACAAACAGTCTAG	VEPIPPACSHQVHRTVFTHLIHMAILFLCSHEYKQTV	GTG	TAG	FALSE	TRUE	FALSE	TRUE	intron	ENSMUSG00000027200	Sema6d		37	FALSE	2
+chr8:61065691-61065813	GTCTTTCCCACATGCCTTCTGTTATCAAACAACTGCAGTCTATGTAGAGAGTCTGATACCAATGCAGTTTCATTTCTTTTTAATAAGTGCTTCTATAGTACTTCTAGTTTTATCCTTTTATTTTAA	VFPTCLLLSNNCSLCRESDTNAVSFLFNKCFYSTSSFILLF	GTC	TAA	FALSE	FALSE	TRUE	FALSE	intron	ENSMUSG00000031644	Nek1		41	FALSE	2
-chr5:49004567-49004728	GTATTTTCTTCATTTACATTGCCAATGCTATCCCAAAAGTCCCCCATACTCCCCCCCACTCCCCTACCCACTCACTCCCACTTCTTGGCCCTGACGTTCCCCTGTACTGAGGCATATAAAGTTTGCAAGACCAATGGGCCTCTCTTTCAAATGATAGTCGACTAG	VFSSFTLPMLSQKSPILPPTPLPTHSHFLALTFPCTEAYKVCKTNGPLFQMIVD	GTA	TAG	FALSE	FALSE	TRUE	FALSE	intron	ENSMUSG00000029088	Kcnip4		54	FALSE	2
+chr4:126044111-126044221	GTTGGGGCTGGTATTTTCAGAAATTCTGGCTGGACGTGGTGGTACATGCCTAGCATCCCAACATCTGGGAGGAAGATGCAGGAAGATTGCAAGTTCCAGGCCAGCCTGGGCTAG	VGAGIFRNSGWTWWYMPSIPTSGRKMQEDCKFQASLG	GTT	TAG	FALSE	FALSE	TRUE	FALSE	dORF	ENSMUSG00000028859	Csf3r	protein_coding	37	FALSE	3
-chr13:94202026-94202304	GTAGGATTCCCCTTCGTTCTCACCTGCTCATGTGTGGCTGCTGAGCGACTGTGCTTCATCCAGTGTGGTTTGATGGACACTGAGGTCACTAAGGGTGTAAGAGTTCACAGAAACACCAGTACTTATATTCTAAATCCAGGCTTATTCTTCTCTGATGTACAAATAAGAGACACATCAGAGATTCACAAAATGCTAATAGTTTTTTATTTTCAAAATTGGGAATGTTCCCTGTCCATTATGTGGAGGTCCCCAGAGGTGGTATTATTAAATGGAAAAGAATAG	VGFPFVLTCSCVAAERLCFIQCGLMDTEVTKGVRVHRNTSTYILNPGLFFSDVQIRDTSEIHKMLIVFYFQNWECSLSIMWRSPEVVLLNGKE	GTA	TAG	FALSE	FALSE	TRUE	FALSE	dORF	ENSMUSG00000021687	Scamp1	protein_coding	93	FALSE	2
-chr14:124531840-124531923	GTACATGCCCTCCCACTAAGACCAGATAAAAAAAGACCAATTATGGGAGCAGGATCCATAGATAGGCAACAGAATCAGGATAAGCCC	VHALPLRPDKKRPIMGAGSIDRQQNQDK	GTA	CCC	FALSE	FALSE	TRUE	FALSE	intron	ENSMUSG00000025551	Fgf14		28	FALSE	7	-chr14:124531822-124531923	GTACATGCCCTCCCACTAAGACCAGATAAAAAAAGACCAATTATGGGAGCAGGATCCATAGATAGGCAACAGAATCAGGATAAGCCCCTGCTACAGTTGTTGTGA	VHALPLRPDKKRPIMGAGSIDRQQNQDKPLLQLL	GTA	TGA	intron	34
+chr15:32692535-32692678	GTGCATGATGGAATGACAGAGACACTAAAGGAATTGAAGAGAAGCCATAAACTGAATGGCTGTGATAGCATCTGCTATGGAAATGTCTCTGTCCCTAGGAAGGACCAATCCATGTGTTTGATCTGGACCCTGTTGACTAACAGGTAA	VHDGMTETLKELKRSHKLNGCDSICYGNVSVPRKDQSMCLIWTLLTNR	GTG	TAA	FALSE	TRUE	FALSE	TRUE	dORF	ENSMUSG00000022231	Sema5a	protein_coding	48	FALSE	7
-chr15:66170613-66170747	GTACATCCTCTGCCACTCAGGCCAGACAGGACAGCCCAGTTAAGAGAACAGGATCCACAGGCAGGCAACAGAGTTAGTGTAAGCCTCCTCCTATACACACACAAACACACACACACACACACACACACACCCCTGCAG	VHPLPLRPDRTAQLREQDPQAGNRVSVSLLLYTHKHTHTHTHTPL	GTA	CAG	FALSE	FALSE	TRUE	FALSE	intron	ENSMUSG00000056258	Kcnq3		45	FALSE	2	-chr15:66170577-66170747	GTACATCCTCTGCCACTCAGGCCAGACAGGACAGCCCAGTTAAGAGAACAGGATCCACAGGCAGGCAACAGAGTTAGTGTAAGCCTCCTCCTATACACACACAAACACACACACACACACACACACACACCCCTGCAGGAAGACCAAATTGCACTTCTGCTACATACATTCTAG	VHPLPLRPDRTAQLREQDPQAGNRVSVSLLLYTHKHTHTHTHTPLQEDQIALLLHTF	GTA	TAG	intron	57
-chr3:102673502-102673687	GTTATCTGTCCTTGGACACCTGTGCAGCAGAGACGTAGATGCAAGATCACTAAAATAGATACTTCTGTTTCAAAAGATAGAGACCCGGGCTTATGTAAACTCATTGGCTCACAGATTCTGAAACCCAGCCAGGCAAATGTAATTGCTTGTTCAGAAATCAGCCCACCCCCACCCAGAGATATCCCCTGA	VICPWTPVQQRRRCKITKIDTSVSKDRDPGLCKLIGSQILKPSQANVIACSEISPPPPRDIP	GTT	TGA	FALSE	FALSE	TRUE	FALSE	other				62	FALSE	2
-chr18:66088778-66088948	GTGAAAGAGAAGAGCATTATGGGTATTGATGAGACAGACAAGGCTATGTTGAGGGTCAAGAAAGACTTGGCACTGGCAGTGTCACTTGGAAGCTGCTTAGAATGTCAACTGTATGGCACTGAGGTAAGTCTGAAGGAGCTGGCAGGACTTACTTGGAGGCAAAAGCTTGTGTGA	VKEKSIMGIDETDKAMLRVKKDLALAVSLGSCLECQLYGTEVSLKELAGLTWRQKLV	GTG	TGA	FALSE	TRUE	FALSE	TRUE	intron	ENSMUSG00000046318	Ccbe1		57	FALSE	5
-chr4:70429932-70430156	GTCCTGTGCATTTCTGAAGGTGGATGTTGTACTTGTCAACCATGCCTTTGTTCCCTTACCACCACCATCCCCTACATTGCCTCCAAGGACTCTCCTATTTACAGTCTCTCCAGAGAAAGCAAAATGATAATTAAAATCTCTTATTTATATGAACATGGTGTGGACCCAGTACATTATTTTTCCCAGGGATACTTAGATTTTAAGGGAGAGCAACAGGACAGACATGGG	VLCISEGGCCTCQPCLCSLTTTIPYIASKDSPIYSLSRESKMIIKISYLYEHGVDPVHYFSQGYLDFKGEQQDRH	GTC	GGG	FALSE	FALSE	TRUE	FALSE	dORF	ENSMUSG00000039270	Megf9	protein_coding	75	FALSE	3	-chr4:70429920-70430156	GTCCTGTGCATTTCTGAAGGTGGATGTTGTACTTGTCAACCATGCCTTTGTTCCCTTACCACCACCATCCCCTACATTGCCTCCAAGGACTCTCCTATTTACAGTCTCTCCAGAGAAAGCAAAATGATAATTAAAATCTCTTATTTATATGAACATGGTGTGGACCCAGTACATTATTTTTCCCAGGGATACTTAGATTTTAAGGGAGAGCAACAGGACAGACATGGGCTGGGAGGGTAG	VLCISEGGCCTCQPCLCSLTTTIPYIASKDSPIYSLSRESKMIIKISYLYEHGVDPVHYFSQGYLDFKGEQQDRHGLGG	GTC	TAG	dORF	79
-chr10:77950986-77951228	GTTCTGAATTCGGCAGTTGAATCCTTCTCAACAGTCTGTGTTACGGGAACCTTTATAAACGTGATCCGCAGTTCTGGTTCCGGAATGAGGGATCTTCCCTGCGCCAGTCCCGAGTTTTTTTCTCGTCCCGGAATTCGGCACCAATTGTTATTCGACGCGTTCTCACGACCGGCCAGGAAGAACACAACAACCAGAATCTTCTACGGCAAAGCTTTATTGCTTACATCTTATGGGGCCAGAGCGTAA	VLNSAVESFSTVCVTGTFINVIRSSGSGMRDLPCASPEFFSRPGIRHQLLFDAFSRPARKNTTTRIFYGKALLLTSYGARA	GTT	TAA	FALSE	FALSE	TRUE	FALSE	intron	ENSMUSG00000009292	Trpm2		81	FALSE	2
+chr16:6491917-6491985	GTCTTGACCCAGGCTGGGAGGATCTTTTTGCTGATGCAGTGGTCTCTGAGTCATCTATACCCCTATAAGTAA	VLTQAGRIFLLMQWSLSHLYPYK	GTC	TAA	FALSE	FALSE	TRUE	FALSE	intron	ENSMUSG00000008658	Rbfox1		23	FALSE	2
+chr1:66441356-66441499	GTCCTTGTTCTATGTGAAATGTGTTTCTCTATAAAGTTATCACAAGAAGGAATTTTTATAGGAGACAGACAGAGAAATGCACAGGCTAAAATCATTTCCTTATGGGAATGTGGGATGGAGCTCACCTTACCTACTCTCTTAAGATAA	VLVLCEMCFSIKLSQEGIFIGDRQRNAQAKIISLWECGMELTLPTLLR	GTC	TAA	FALSE	FALSE	TRUE	FALSE	other				48	FALSE	3
-chr2:66480896-66480967	GTTTTATATTCATATATGTTTAACATCAAAATCACTACTTATGACATTGTTATCAATTTAAAAAATAGTATTTGA	VLYSYMFNIKITTYDIVINLKNSI	GTT	TGA	FALSE	FALSE	TRUE	FALSE	dORF	ENSMUSG00000075316	Scn9a	protein_coding	24	FALSE	2
+chr6:39028551-39028757	GTAAGAAAAGACCCCACAATGGGATCTTGTCTATTACATTCTGATATCATAACACAACAGTCACAGTTTTGGAAGGTGCCCTATTCCACTACTGGAAGCATTAGGGTTAAATATATACATAACCAGAAAATACCTCCTAGAACATTCTACCTTTTGTCCTACTGGAGACGTAGAGGCAAAGTTAGTCTTCTTCTCCAAGTCACTTTATAA	VRKDPTMGSCLLHSDIITQQSQFWKVPYSTTGSIRVKYIHNQKIPPRTFYLLSYWRRRGKVSLLLQVTL	GTA	TAA	FALSE	FALSE	TRUE	FALSE	other				69	FALSE	3
-chr7:105913256-105913360	GTTAGGGTCCTGTCAGGGCTTCATCCTCAGCCAGGAGGCAGAGCTGAGACCCAGAGCCCTGGGCACATTTCTTGCCAGAGGAGAGTCAGCCTACAGGGAGAGTTCTGA	VRVLSGLHPQPGGRAETQSPGHISCQRRVSLQGEF	GTT	TGA	FALSE	FALSE	TRUE	FALSE	intron	ENSMUSG00000078606	Gm4070		35	FALSE	3
-chr9:106895534-106895797	GTGAGAGTAACTTTGGGCATTCCTCAGAGGCCCCACCTCGAACAGACACCATGGACTCCATGCCAAGCCAGGCCTGGAATGGCGATGAAGACCTTGAGCCGCCCTACCTCCCTGTCCACTACAGCCTCTCTGAATCTGCTGTCCTTGATGCCATCAAGTCCCAGCCATGCAGGAGCCACTCAGCCCCAGGGTGTGTCCTCCCTCAGGATCCCATGGACCCACCTGCGCTGCCACCCAAGCCCTATCACCCCCGCCTGCCAGCCCTAG	VRVTLGIPQRPHLEQTPWTPCQARPGMAMKTLSRPTSLSTTASLNLLSLMPSSPSHAGATQPQGVSSLRIPWTHLRCHPSPITPACQP	GTG	TAG	FALSE	TRUE	FALSE	TRUE	intORF	ENSMUSG00000039716	Dock3	protein_coding	88	FALSE	4
+chrX:72957681-72957947	GTTTCTCTTGACCTGTGTGTCCCTTGCTGGTTAGATGGTAGCATACCTGACACCCTCCATGACATTGGAGGTGACAACAGGAGACATTTCTCCCAGGATAGCATTGAACTTCTCAGGCAGAGTCATAATCTACTGCTTGGGTCTTTTTCTCTCCCCCACACCCCTACTTCTGTCTCCTGGGTTCATTATCAGAAAGACAGCACTAAAGTGAAGTCTTTATCTGGGGTCTTAAAAATTGAAGCAAAACCAGAAATTGTAAACACACAGTAA	VSLDLCVPCWLDGSIPDTLHDIGGDNRRHFSQDSIELLRQSHNLLLGSFSLPHTPTSVSWVHYQKDSTKVKSLSGVLKIEAKPEIVNTQ	GTT	TAA	FALSE	FALSE	TRUE	FALSE	dORF	ENSMUSG00000031349	Nsdhl	protein_coding	89	FALSE	2
-chr10:37136923-37138558	GTTTCTTTGTTGAAGAAGCCAGCATGGGTGCCCAGTTCTCCAAGACCGCAGCGAAGGGAGAAGCCACCGCCGAGAGGCCCGGGGAGGCGGCTGTGGCCTCGTCGCCTTCCAAAGCAAATGGGCAGGAGAATGGCCACGTAA	VSLLKKPAWVPSSPRPQRREKPPPRGPGRRLWPRRLPKQMGRRMAT	GTT	TAA	FALSE	FALSE	TRUE	FALSE	uoORF	ENSMUSG00000069662	Marcks	protein_coding	46	TRUE	2
+chr3:89672944-89673096	GTTTCTCTATATACGAGGACAACCAAGATTAGAATTCTCTCCAGGCAGGGCCCAGTGAGAACTGAGGTGCAGGTGTGCCTCTCTCAGTTGACAATCTCTTGGAGGAGGGTGTGGTTCAGGAAGGGGAAGATCAAGGTGTCTGCAGTTTGTCCTTGA	VSLYTRTTKIRILSRQGPVRTEVQVCLSQLTISWRRVWFRKGKIKVSAVCP	GTT	TGA	FALSE	FALSE	TRUE	FALSE	other				51	FALSE	2
-chr9:45264255-45264320	GTGACCCAGGCTGCAGTCCAGGCAGAGGGTGCTCAAACCATCCAGAAAAATCCAGAGAACCATGCTTAG	VTQAAVQAEGAQTIQKNPENHA	GTG	TAG	FALSE	TRUE	FALSE	TRUE	intron	ENSMUSG00000032089	Il10ra		22	FALSE	2
+chr11:68479108-68479350	GTAACTCGGAGCCAGCAAAGGCAGACTAAACTTCCCAGTTTACCAGCCCCATCTAGGAGGAAAAGATCCAGGACTCAGGGCAGAGGAAAGAGGAGCATTGTTACAAGTCTGAGAGCCAGCCTGAGCTACAGAGTGAGAGCCTGCTTAAAGAAGAAAGAGATAGAGGCAGAGAGGGAAGGAAGACAGGAGAAAGGAAAGGAGGGAGGCACAGAAGGAGGGGGGAATACAACAGAGATAAAAACCTAA	VTRSQQRQTKLPSLPAPSRRKRSRTQGRGKRSIVTSLRASLSYRVRACLKKKEIEAEREGRQEKGKEGGTEGGGNTTEIKT	GTA	TAA	FALSE	FALSE	TRUE	FALSE	intron	ENSMUSG00000020901	Pik3r5		81	FALSE	6
-chr16:33727199-33727381	GTGGTAGGATCCGTATGCTCCCGGTTCCCTTCTGTGGTGATGGCCCCCTCAGTTGAGATGTGTGGCACTAGGATTTCAGGATTGGTTGGGAGATGTGGTTTCTTCGGGGTAGTGTGCACAACTACAGCACCTGAAGTCAAAGCTTCTACATGTGACAGAGTACTGGGACTGGTCACAGGAGAGTGA	VVGSVCSRFPSVVMAPSVEMCGTRISGLVGRCGFFGVVCTTTAPEVKASTCDRVLGLVTGE	GTG	TGA	FALSE	TRUE	FALSE	TRUE	intORF	ENSMUSG00000075254	Heg1	protein_coding	61	FALSE	5
-chr14:34411327-34411407	GTTGTGCTCTGTTCTTTCCTTTCAGTGGAATTATTTAAGCTCTTTAGTGGCCTTTGTTTTTCCCACTTAAAAACTAAAATGTAG	VVLCSFLSVELFKLFSGLCFSHLKTKM	GTT	TAG	FALSE	FALSE	TRUE	FALSE	dORF	ENSMUSG00000021796	Bmpr1a	protein_coding	27	FALSE	3
-chr5:139361320-139364143	GTTGTCCCCAGAGGAGAGGAGAGTCTTGGAAAGGAAACTGAAGAAGGAACGGAAGAAGGAAGAGAAGAAACGGCTGAGGGAGGCGGGCATCGCTGCTACACAGACTGCCAAGGTTCAGACGCTGCCAGCCAAGCCCTCGGCTGCCACCCTGGCTCTGGAGTACCTCCAAGGGTGGGCTCAGAAGCAGGAGAGCTGGCGGTTCCAGAAGACAAGACAGACGTGGCTCCTGCTGCACATGTATGA	VVPRGEESLGKETEEGTEEGREETAEGGGHRCYTDCQGSDAASQALGCHPGSGVPPRVGSEAGELAVPEDKTDVAPAAHV	GTT	TGA	FALSE	FALSE	TRUE	FALSE	intORF	ENSMUSG00000053553	3110082I17Rik	protein_coding	80	TRUE	2
-chr16:33726956-33727195	GTCGTCTGGGGCATGGCAGATGTCAAAGCTGGAGACATCTGGGCTAAACTGGTGCTTGTGGCTGGAAGGGCTGGCCCCGTGGAGAACCCTGTTAAGGCTGGGGACCAAGGGGCCCCTGGAGGAAGGCTCACTGTTACTGCTTTGGTAGAGTCTGTGGGCGGAGACACCAAGCTTGGTGACTTAGCTTCTGTGATGGGTTTCTCTTGTTGTGGGGTACTCTGGTTCTTGGGGTTTGCTGTTTGA	VVWGMADVKAGDIWAKLVLVAGRAGPVENPVKAGDQGAPGGRLTVTALVESVGGDTKLGDLASVMGFSCCGVLWFLGFAV	GTC	TGA	FALSE	FALSE	TRUE	FALSE	intORF	ENSMUSG00000075254	Heg1	protein_coding	80	FALSE	2
-chr19:53448204-53448455	GTTTACAGAAGCCATCAGCTTCTTGCCCCAAGTACAGTTAGCCAGGATTACAAAGCCAGGGCATCAGTCTTTGGCCTTCGTCCAATGACGCTGTGTTCCACCTCAGCTCTGAACTCCAAAAGGCTGGAGGAGGCCCCCAGCAAGCGCCAGCACCGAGATGTAGAAACATCCCAATTCTCGGTGGTGGTGGTGAGATGTCTCCGTGGGAAGAGGCGCTTGCTGTCAAGTTCCATGCCCTCAGAACCCATGAGGTAG	VYRSHQLLAPSTVSQDYKARASVFGLRPMTLCSTSALNSKRLEEAPSKRQHRDVETSQFSVVVVRCLRGKRRLLSSSMPSEPMR	GTT	TAG	FALSE	FALSE	TRUE	FALSE	lncRNA-ORF	ENSMUSG00000097636	Mirt1	lncRNA	84	FALSE	2
+chr18:67349241-67349399	GTGTATGTCTGTAGGGGAGGGGTAGTCATCTTATTGGAGAAAAAGCCATGTGGACTGTCAGTCCGTGGCTTCTTGCTTATTGTCACATATTGTCACACGTTCTCTCAGAGACGACTGCAAAGCTCCCCCACTACCCCCTCTTCTTGGAGATCTGATGTGTGA	VYVCRGGVVILLEKKPCGLSVRGFLLIVTYCHTFSQRRLQSSPTTPSSWRSDV	GTG	TGA	FALSE	TRUE	FALSE	TRUE	intron	ENSMUSG00000024526	Cidea		53	FALSE	6
-chr3:127339188-127408977	TGGGAAAGTCGGTTCCTGGGCTGCTGTCTCATACACATCAGCAGGCAGGGAAGCTGGGGACTCCGACTCGCCCTTCTCCGGGCCCCTCCTGCTGCGTGGTCACAGGCAATCGCTGAGAGAAGCTGCTGCTCCAGTAAGTAA	WESRFLGCCLIHISRQGSWGLRLALLRAPPAAWSQAIAERSCCSSK	TGG	TAA	FALSE	FALSE	TRUE	FALSE	uORF	ENSMUSG00000032826	Ank2	protein_coding	46	TRUE	2
+chr2:25437494-25437687	TGGAGCGCGCCATCATCAACACATTTGTGGGGCATGACGTGGTCGAACCTGGCAACTACGTGCAGATGTTCCCATACCCCTGCTACACCCGTGACGACTTCCTGTTTGTCATTGAACACATGA	WSAPSSTHLWGMTWSNLATTCRCSHTPATPVTTSCLSLNT	TGG	TGA	FALSE	FALSE	TRUE	FALSE	intORF	ENSMUSG00000026944	Abca2	protein_coding	40	TRUE	2
+chr2:67671116-67671241	TGGAGCAAAGATGGAGAAAATTTTGGAGATGATTTTCCAGTTATTAAACAGATGAAAGCGAAACCTCTCACTTCTGAACTTAAAGGCAGTGTGTTGAAATGTCAGAAGAATAGGTCATCCATCCCCTGA	WSKDGENFGDDFPVIKQMKAKPLTSELKGSVLKCQKNRSSIP	TGG	TGA	FALSE	FALSE	TRUE	FALSE	intron	ENSMUSG00000034780	B3galt1		42	FALSE	5
-chr16:10948099-10948392	TGGAGCTTAGTGCAGAGCCTGAGCACAGTCCCCAAACTCCATCTGGCAGAACTGACTCCTGCAAAGTTGTCCTCTAACTTCCACACACATGCTGTGAAATACATGTACACACATACACACACGCATGCGCGCACACACAGACACACACACACACACACAGATGCACACAGACGCGCGCACACACAGACAGACACAGACACACTGACAGGCACACAGACACACAGACACACACACATTAAAACAGCACAGCTACAAGGTGTGAACTGCCCTGAGACCTCACTAGTTCCTAGGAGATGA	WSLVQSLSTVPKLHLAELTPAKLSSNFHTHAVKYMYTHTHTHARTHRHTHTHTDAHRRAHTQTDTDTLTGTQTHRHTHIKTAQLQGVNCPETSLVPRR	TGG	TGA	FALSE	FALSE	TRUE	FALSE	other				98	FALSE	6
-chr15:66186204-66186281	TATGCGTTATATGAAGAAAACAAACGTCAAAATACTCTAAAAGTAGACAACAAAAGGCTCTTAGCAAATGGGAGTGCCTGA	YALYEENKRQNTLKVDNKRLLANGSA	TAT	TGA	FALSE	FALSE	TRUE	FALSE	intron	ENSMUSG00000056258	Kcnq3		26	FALSE	3
-chr19:18932873-18933100	TATTTTCCTATCACTACTCAAAGATATAATGACAGGTGGCTTGAACAAAGTAGCAATCGAAAGATAAAGGCGAATCCACTGAATGATGGCTTACAAAAGACACTTGCATGTGTCCCACCGAGCTCCACTGTGGAAGCGCCAAAGGGAACTAGATGTCTTGTCCATTTTTTTTTTCCTCTGAAAGTCAGATATATAACTTTCATGTTTTTGAGCCTGTATATGTGTCCTTAA	YFPITTQRYNDRWLEQSSNRKIKANPLNDGLQKTLACVPPSSTVEAPKGTRCLVHFFFPLKVRYITFMFLSLYMCP	TAT	TAA	FALSE	FALSE	TRUE	FALSE	dORF	ENSMUSG00000036192	Rorb	protein_coding	76	FALSE	2
+chr18:39243637-39246846	TATCTGTGCCGAATGGGAGATAAAGACCGTCACCAGTGCTCTGAAGACCTACCTGAGAATGCTCCCAGGACCCCTCATGATGTACCAGTTTCAAAGAAGTTTCATCAAAGCAGCAAAGCTGGAAAACCAAGAGACTCGAGTGTCTGA	YLCRMGDKDRHQCSEDLPENAPRTPHDVPVSKKFHQSSKAGKPRDSSV	TAT	TGA	FALSE	FALSE	TRUE	FALSE	intORF	ENSMUSG00000036452	Arhgap26	protein_coding	48	TRUE	2
-chr14:52074402-52074548	TATTTGTTTTCTAAAGTTATACCATGGGTTATTTTTGTGAACAGCCTGATGTTTGGGATCTTTTTCTCAAAAATAAACAGTTCCTTATTAAACCAGGAATTTGAAGGAAAGACAATTTTTTTTTTTCCGAGACAGGATTTTTCTATATAG	YLFSKVIPWVIFVNSLMFGIFFSKINSSLLNQEFEGKTIFFFPRQDFSI	TAT	TAG	FALSE	FALSE	TRUE	FALSE	dORF	ENSMUSG00000060373	Hnrnpc	protein_coding	49	FALSE	5
+chr5:105612430-105612579	TATCAGCCTCCCACACAAGTATCTGCTCCCATCCAGTCCCCTTCCCAAAGTCGCCCACTAATAAAGATGGCATTCTTAGGATTATCTGAGGGAGAGAGAAGAGAGTCTCCCTCTGCCCACAAGGAATTATTTTTTAATCAGAAGGGTATATAA	YQPPTQVSAPIQSPSQSRPLIKMAFLGLSEGERRESPSAHKELFFNQKGI	TAT	TAA	FALSE	FALSE	TRUE	FALSE	dORF	ENSMUSG00000054720	Lrrc8c	protein_coding	50	FALSE	2
+chr14:54441841-54441981	TACAGGAGTGAGAAGAACATGCATACAGGGACTCAATGGAGACCAGAGAAGGCTGTCAGCAGCCTGGGCTTGCTTAGACTTCCTCACTGCCCTAGTGAGGCAGGTGTCTGGGTGCTGTTGGTTAGGGTGGCCTCCCTTTCCTGA	YRSEKNMHTGTQWRPEKAVSSLGLLRLPHCPSEAGVWVLLVRVASLS	TAC	TGA	FALSE	FALSE	TRUE	FALSE	intron	ENSMUSG00000000957	Mmp14		47	FALSE	2
-chr16:33760765-33763609	TACACGTCTGTCATCTGCAGGAGGTTTTTGGTGCTTCCGTTCTCGTGCATTTCAATGGCTTCTCGGCCCCACTCTTGCGAGCGAGGATTCTTGGGGACATCGGTGTATGGGGACATTTGGAAGTCCCCACTTTTGAAGATGAGTTTACTTATGTCATTTTTACTCTTTCTGCAACAGGTAACAATGAGTGCCACGCCCAGGATGAGCAAGAGGCCACCTCCTGCGGCTGCGATCACCACAGTGATGAGCTGA	YTSVICRRFLVLPFSCISMASRPHSCERGFLGTSVYGDIWKSPLLKMSLLMSFLLFLQQVTMSATPRMSKRPPPAAAITTVMS	TAC	TGA	FALSE	FALSE	TRUE	FALSE	intORF	ENSMUSG00000075254	Heg1	protein_coding	83	TRUE	2
